# Supplementary material for: The role of parametric feature maps to correct different volume of interest sizes: an in vivo liver MRI study
Source: Eur Radiol Exp. 2023 Sep 6;7:48. doi: 10.1186/s41747-023-00362-9 (PMC10480134; doi:10.1186/s41747-023-00362-9)
Supplement: Supplementary file 4 — Additional file 4. OCCC data for the VOI sizes of 10, 20, and 30 mm from the original images (conventional extraction). [file 41747_2023_362_MOESM4_ESM.xlsx]

## Sheet: MWU OVER ROI originals
	scanner	sequence	feature	occc	precScanner 1on	accuracy
195	Scanner 2	T1w GRE	original_firstorder_Mean	0.998342	0.998573	0.999769
200	Scanner 2	T1w GRE	original_firstorder_RootMeanSquared	0.998311	0.998576	0.999735
196	Scanner 2	T1w GRE	original_firstorder_Median	0.998186	0.99843	0.999756
187	Scanner 2	T1w GRE	original_firstorder_10Percentile	0.99472	0.997038	0.997675
188	Scanner 2	T1w GRE	original_firstorder_90Percentile	0.991184	0.996306	0.99486
289	Scanner 2	T2w TSE	original_firstorder_Median	0.990842	0.992839	0.997989
280	Scanner 2	T2w TSE	original_firstorder_10Percentile	0.98625	0.988921	0.997299
288	Scanner 2	T2w TSE	original_firstorder_Mean	0.985056	0.992356	0.992644
293	Scanner 2	T2w TSE	original_firstorder_RootMeanSquared	0.983547	0.992066	0.991413
466	Scanner 1	T2w TSE	original_firstorder_10Percentile	0.978711	0.983221	0.995413
94	Scanner 3	T2w TSE	original_firstorder_10Percentile	0.974611	0.978761	0.99576
475	Scanner 1	T2w TSE	original_firstorder_Median	0.974212	0.976839	0.997311
193	Scanner 2	T1w GRE	original_firstorder_Maximum	0.971378	0.993354	0.977877
14	Scanner 3	T1w GRE	original_firstorder_RootMeanSquared	0.971305	0.976749	0.994426
9	Scanner 3	T1w GRE	original_firstorder_Mean	0.970998	0.976744	0.994117
2	Scanner 3	T1w GRE	original_firstorder_90Percentile	0.970019	0.974163	0.995746
103	Scanner 3	T2w TSE	original_firstorder_Median	0.968145	0.972092	0.995939
10	Scanner 3	T1w GRE	original_firstorder_Median	0.967626	0.972966	0.994512
386	Scanner 1	T1w GRE	original_firstorder_RootMeanSquared	0.96448	0.969869	0.994444
381	Scanner 1	T1w GRE	original_firstorder_Mean	0.963537	0.969744	0.9936
474	Scanner 1	T2w TSE	original_firstorder_Mean	0.960351	0.970789	0.989248
382	Scanner 1	T1w GRE	original_firstorder_Median	0.959084	0.966031	0.992809
479	Scanner 1	T2w TSE	original_firstorder_RootMeanSquared	0.95614	0.96875	0.986984
102	Scanner 3	T2w TSE	original_firstorder_Mean	0.955343	0.968162	0.986759
107	Scanner 3	T2w TSE	original_firstorder_RootMeanSquared	0.95318	0.967122	0.985584
374	Scanner 1	T1w GRE	original_firstorder_90Percentile	0.949622	0.963369	0.98573
281	Scanner 2	T2w TSE	original_firstorder_90Percentile	0.941964	0.984309	0.95698
197	Scanner 2	T1w GRE	original_firstorder_Minimum	0.932596	0.990757	0.941297
1	Scanner 3	T1w GRE	original_firstorder_10Percentile	0.924861	0.969993	0.953472	1
7	Scanner 3	T1w GRE	original_firstorder_Maximum	0.900829	0.966033	0.932503
373	Scanner 1	T1w GRE	original_firstorder_10Percentile	0.885154	0.946807	0.934884
476	Scanner 1	T2w TSE	original_firstorder_Minimum	0.852575	0.938707	0.908244
467	Scanner 1	T2w TSE	original_firstorder_90Percentile	0.848201	0.91636	0.92562
95	Scanner 3	T2w TSE	original_firstorder_90Percentile	0.843975	0.916312	0.921056
549	Scanner 1	T2w TSE	original_gldm_LargeDependenceLowGrayLevelEmphasis	0.83506	0.910953	0.916688
279	Scanner 2	T1w GRE	original_ngtdm_Strength	0.817625	0.919972	0.888749
104	Scanner 3	T2w TSE	original_firstorder_Minimum	0.803728	0.929383	0.864797
379	Scanner 1	T1w GRE	original_firstorder_Maximum	0.75884	0.882525	0.859851
290	Scanner 2	T2w TSE	original_firstorder_Minimum	0.75656	0.903719	0.837163
437	Scanner 1	T1w GRE	original_glszm_LargeAreaLowGrayLevelEmphasis	0.750567	0.804031	0.933505
33	Scanner 3	T1w GRE	original_glcm_Imc2	0.748121	0.789059	0.948118
38	Scanner 3	T1w GRE	original_glcm_MCC	0.71489	0.77004	0.928379
219	Scanner 2	T1w GRE	original_glcm_Imc2	0.63781	0.68684	0.928616
24	Scanner 3	T1w GRE	original_glcm_Correlation	0.60644	0.723344	0.838384
272	Scanner 2	T1w GRE	original_gldm_SmallDependenceEmphasis	0.593552	0.896662	0.661958
32	Scanner 3	T1w GRE	original_glcm_Imc1	0.57004	0.772348	0.738061
210	Scanner 2	T1w GRE	original_glcm_Correlation	0.556348	0.608955	0.91361
215	Scanner 2	T1w GRE	original_glcm_Idm	0.533847	0.89058	0.599438
214	Scanner 2	T1w GRE	original_glcm_Id	0.532364	0.878213	0.60619
259	Scanner 2	T1w GRE	original_glszm_ZonePercentage	0.523945	0.905357	0.578716
383	Scanner 1	T1w GRE	original_firstorder_Minimum	0.518911	0.847679	0.612155
5	Scanner 3	T1w GRE	original_firstorder_InterquartileRange	0.515749	0.782445	0.659151
13	Scanner 3	T1w GRE	original_firstorder_RobustMeanAbsoluteDeviation	0.514347	0.795018	0.646963
251	Scanner 2	T1w GRE	original_glszm_LargeAreaLowGrayLevelEmphasis	0.512565	0.756319	0.677709
405	Scanner 1	T1w GRE	original_glcm_Imc2	0.512407	0.58442	0.876778
494	Scanner 1	T2w TSE	original_glcm_Idm	0.50966	0.757049	0.67322
493	Scanner 1	T2w TSE	original_glcm_Id	0.48412	0.744657	0.650124
220	Scanner 2	T1w GRE	original_glcm_InverseVariance	0.481074	0.809544	0.594253
554	Scanner 1	T2w TSE	original_ngtdm_Busyness	0.478856	0.80476	0.59503
499	Scanner 1	T2w TSE	original_glcm_InverseVariance	0.476452	0.734192	0.648947
233	Scanner 2	T1w GRE	original_glrlm_LongRunEmphasis	0.474773	0.921754	0.515076
241	Scanner 2	T1w GRE	original_glrlm_RunVariance	0.474549	0.911486	0.520632
194	Scanner 2	T1w GRE	original_firstorder_MeanAbsoluteDeviation	0.470814	0.828349	0.568376
368	Scanner 2	T2w TSE	original_ngtdm_Busyness	0.468838	0.628516	0.745944
218	Scanner 2	T1w GRE	original_glcm_Imc1	0.468302	0.672884	0.695962
275	Scanner 2	T1w GRE	original_ngtdm_Busyness	0.467694	0.514452	0.909111
191	Scanner 2	T1w GRE	original_firstorder_InterquartileRange	0.467604	0.761743	0.613861
239	Scanner 2	T1w GRE	original_glrlm_RunLengthNonUniformityNormalized	0.466852	0.867185	0.538353
240	Scanner 2	T1w GRE	original_glrlm_RunPercentage	0.466689	0.892554	0.52287
199	Scanner 2	T1w GRE	original_firstorder_RobustMeanAbsoluteDeviation	0.464335	0.788514	0.588873
177	Scanner 3	T2w TSE	original_gldm_LargeDependenceLowGrayLevelEmphasis	0.4619	0.498499	0.926581
530	Scanner 1	T2w TSE	original_glszm_LargeAreaLowGrayLevelEmphasis	0.461586	0.984702	0.468757
461	Scanner 1	T1w GRE	original_ngtdm_Busyness	0.460586	0.483773	0.952071
211	Scanner 2	T1w GRE	original_glcm_DifferenceAverage	0.459224	0.816565	0.562385
224	Scanner 2	T1w GRE	original_glcm_MCC	0.458239	0.497607	0.920886
520	Scanner 1	T2w TSE	original_glrlm_RunVariance	0.457632	0.74082	0.617737
254	Scanner 2	T1w GRE	original_glszm_SizeZoneNonUniformityNormalized	0.454988	0.522349	0.871043
8	Scanner 3	T1w GRE	original_firstorder_MeanAbsoluteDeviation	0.454348	0.775436	0.585926
180	Scanner 3	T2w TSE	original_gldm_SmallDependenceHighGrayLevelEmphasis	0.453412	0.631049	0.718505
242	Scanner 2	T1w GRE	original_glrlm_ShortRunEmphasis	0.450758	0.873363	0.516118
372	Scanner 2	T2w TSE	original_ngtdm_Strength	0.448072	0.478156	0.937082
308	Scanner 2	T2w TSE	original_glcm_Idm	0.444976	0.691837	0.643181
307	Scanner 2	T2w TSE	original_glcm_Id	0.442395	0.70102	0.631074
89	Scanner 3	T1w GRE	original_ngtdm_Busyness	0.439882	0.550343	0.799286
512	Scanner 1	T2w TSE	original_glrlm_LongRunEmphasis	0.432642	0.747694	0.578635
519	Scanner 1	T2w TSE	original_glrlm_RunPercentage	0.428954	0.730373	0.587308
22	Scanner 3	T1w GRE	original_glcm_ClusterTendency	0.428058	0.694958	0.615948
547	Scanner 1	T2w TSE	original_gldm_LargeDependenceEmphasis	0.426782	0.872959	0.488891
209	Scanner 2	T1w GRE	original_glcm_Contrast	0.416971	0.841626	0.495436
518	Scanner 1	T2w TSE	original_glrlm_RunLengthNonUniformityNormalized	0.413555	0.708165	0.583981
268	Scanner 2	T1w GRE	original_gldm_LargeDependenceEmphasis	0.411864	0.934203	0.440872
255	Scanner 2	T1w GRE	original_glszm_SmallAreaEmphasis	0.411427	0.507036	0.811436
212	Scanner 2	T1w GRE	original_glcm_DifferenceEntropy	0.407352	0.842808	0.483328
122	Scanner 3	T2w TSE	original_glcm_Idm	0.405529	0.762231	0.532029
521	Scanner 1	T2w TSE	original_glrlm_ShortRunEmphasis	0.405303	0.72362	0.560105
410	Scanner 1	T1w GRE	original_glcm_MCC	0.403945	0.453632	0.89047
127	Scanner 3	T2w TSE	original_glcm_InverseVariance	0.402941	0.695422	0.579419
44	Scanner 3	T1w GRE	original_glrlm_GrayLevelNonUniformityNormalized	0.398707	0.848909	0.46967
121	Scanner 3	T2w TSE	original_glcm_Id	0.394831	0.751792	0.525186
286	Scanner 2	T2w TSE	original_firstorder_Maximum	0.394186	0.760843	0.518092
18	Scanner 3	T1w GRE	original_firstorder_Variance	0.393381	0.688115	0.571679
80	Scanner 3	T1w GRE	original_gldm_GrayLevelVariance	0.392573	0.696508	0.563631
543	Scanner 1	T2w TSE	original_gldm_DependenceVariance	0.39143	0.881205	0.444198
498	Scanner 1	T2w TSE	original_glcm_Imc2	0.390805	0.626909	0.623384
228	Scanner 2	T1w GRE	original_glcm_SumSquares	0.390524	0.851846	0.458444
84	Scanner 3	T1w GRE	original_gldm_LargeDependenceLowGrayLevelEmphasis	0.389921	0.549211	0.709966
304	Scanner 2	T2w TSE	original_glcm_DifferenceAverage	0.388941	0.713057	0.545456
208	Scanner 2	T1w GRE	original_glcm_ClusterTendency	0.388537	0.910694	0.426638
204	Scanner 2	T1w GRE	original_firstorder_Variance	0.388032	0.842889	0.460359
41	Scanner 3	T1w GRE	original_glcm_SumEntropy	0.387844	0.820064	0.472944
266	Scanner 2	T1w GRE	original_gldm_GrayLevelVariance	0.387192	0.842011	0.459842
371	Scanner 2	T2w TSE	original_ngtdm_Contrast	0.385739	0.57908	0.666124
231	Scanner 2	T1w GRE	original_glrlm_GrayLevelVariance	0.383557	0.838721	0.457311
42	Scanner 3	T1w GRE	original_glcm_SumSquares	0.381528	0.677514	0.563129
98	Scanner 3	T2w TSE	original_firstorder_InterquartileRange	0.38118	0.519413	0.733868
366	Scanner 2	T2w TSE	original_gldm_SmallDependenceHighGrayLevelEmphasis	0.380231	0.668101	0.569122
332	Scanner 2	T2w TSE	original_glrlm_RunLengthNonUniformityNormalized	0.379642	0.707933	0.536268
4	Scanner 3	T1w GRE	original_firstorder_Entropy	0.376584	0.815774	0.461628
303	Scanner 2	T2w TSE	original_glcm_Correlation	0.375934	0.510957	0.735746
45	Scanner 3	T1w GRE	original_glrlm_GrayLevelVariance	0.374217	0.690827	0.541695
11	Scanner 3	T1w GRE	original_firstorder_Minimum	0.371263	0.748913	0.495735
313	Scanner 2	T2w TSE	original_glcm_InverseVariance	0.37003	0.58528	0.632227
387	Scanner 1	T1w GRE	original_firstorder_Skewness	0.36886	0.42774	0.862346
213	Scanner 2	T1w GRE	original_glcm_DifferenceVariance	0.368521	0.782626	0.470878
17	Scanner 3	T1w GRE	original_firstorder_Uniformity	0.36734	0.827766	0.443773
464	Scanner 1	T1w GRE	original_ngtdm_Contrast	0.365459	0.60284	0.606229
333	Scanner 2	T2w TSE	original_glrlm_RunPercentage	0.364527	0.730136	0.499259
284	Scanner 2	T2w TSE	original_firstorder_InterquartileRange	0.364088	0.649953	0.560176
278	Scanner 2	T1w GRE	original_ngtdm_Contrast	0.360657	0.608162	0.593027
292	Scanner 2	T2w TSE	original_firstorder_RobustMeanAbsoluteDeviation	0.358265	0.655181	0.546818
472	Scanner 1	T2w TSE	original_firstorder_Maximum	0.357961	0.756857	0.472958
264	Scanner 2	T1w GRE	original_gldm_DependenceVariance	0.356163	0.915254	0.389141
377	Scanner 1	T1w GRE	original_firstorder_InterquartileRange	0.355563	0.756943	0.469736
361	Scanner 2	T2w TSE	original_gldm_LargeDependenceEmphasis	0.355526	0.79004	0.450011
118	Scanner 3	T2w TSE	original_glcm_DifferenceAverage	0.352196	0.673038	0.523294
470	Scanner 1	T2w TSE	original_firstorder_InterquartileRange	0.349102	0.640897	0.544708
385	Scanner 1	T1w GRE	original_firstorder_RobustMeanAbsoluteDeviation	0.348241	0.753746	0.462014
395	Scanner 1	T1w GRE	original_glcm_Contrast	0.346688	0.80824	0.428942
406	Scanner 1	T1w GRE	original_glcm_InverseVariance	0.343605	0.683709	0.502561
335	Scanner 2	T2w TSE	original_glrlm_ShortRunEmphasis	0.342391	0.698568	0.490133
482	Scanner 1	T2w TSE	original_firstorder_Uniformity	0.340707	0.727556	0.468291
478	Scanner 1	T2w TSE	original_firstorder_RobustMeanAbsoluteDeviation	0.339062	0.62521	0.542317
397	Scanner 1	T1w GRE	original_glcm_DifferenceAverage	0.338132	0.734222	0.460532
302	Scanner 2	T2w TSE	original_glcm_Contrast	0.33794	0.694726	0.486436
190	Scanner 2	T1w GRE	original_firstorder_Entropy	0.336252	0.882408	0.381062
247	Scanner 2	T1w GRE	original_glszm_GrayLevelVariance	0.334517	0.821539	0.407184
334	Scanner 2	T2w TSE	original_glrlm_RunVariance	0.333385	0.791806	0.421044
490	Scanner 1	T2w TSE	original_glcm_DifferenceAverage	0.331148	0.659533	0.502095
287	Scanner 2	T2w TSE	original_firstorder_MeanAbsoluteDeviation	0.330825	0.678049	0.487907
326	Scanner 2	T2w TSE	original_glrlm_LongRunEmphasis	0.32886	0.758717	0.433443
312	Scanner 2	T2w TSE	original_glcm_Imc2	0.328838	0.510807	0.643762
263	Scanner 2	T1w GRE	original_gldm_DependenceNonUniformityNormalized	0.328192	0.867469	0.378333
51	Scanner 3	T1w GRE	original_glrlm_RunEntropy	0.328077	0.763547	0.429675
441	Scanner 1	T1w GRE	original_glszm_SmallAreaEmphasis	0.327992	0.480571	0.682505
396	Scanner 1	T1w GRE	original_glcm_Correlation	0.32592	0.393029	0.82925
116	Scanner 3	T2w TSE	original_glcm_Contrast	0.324356	0.61717	0.525555
509	Scanner 1	T2w TSE	original_glrlm_GrayLevelNonUniformityNormalized	0.322444	0.710193	0.454023
401	Scanner 1	T1w GRE	original_glcm_Idm	0.318161	0.647618	0.491279
400	Scanner 1	T1w GRE	original_glcm_Id	0.31669	0.636646	0.497436
557	Scanner 1	T2w TSE	original_ngtdm_Contrast	0.316008	0.418508	0.755084
198	Scanner 2	T1w GRE	original_firstorder_Range	0.312574	0.895163	0.349181
106	Scanner 3	T2w TSE	original_firstorder_RobustMeanAbsoluteDeviation	0.312103	0.471299	0.662218
344	Scanner 2	T2w TSE	original_glszm_LargeAreaLowGrayLevelEmphasis	0.309835	0.349447	0.886643
440	Scanner 1	T1w GRE	original_glszm_SizeZoneNonUniformityNormalized	0.309177	0.471258	0.656067
65	Scanner 3	T1w GRE	original_glszm_LargeAreaLowGrayLevelEmphasis	0.308804	0.538227	0.573743
207	Scanner 2	T1w GRE	original_glcm_ClusterShade	0.308251	0.676135	0.455902
357	Scanner 2	T2w TSE	original_gldm_DependenceVariance	0.307437	0.780737	0.393777
458	Scanner 1	T1w GRE	original_gldm_SmallDependenceEmphasis	0.304234	0.627424	0.484894
538	Scanner 1	T2w TSE	original_glszm_ZonePercentage	0.30372	0.658996	0.460884
306	Scanner 2	T2w TSE	original_glcm_DifferenceVariance	0.303256	0.681141	0.445218
352	Scanner 2	T2w TSE	original_glszm_ZonePercentage	0.301111	0.750557	0.401184
414	Scanner 1	T1w GRE	original_glcm_SumSquares	0.30039	0.794492	0.37809
227	Scanner 2	T1w GRE	original_glcm_SumEntropy	0.291949	0.9034	0.323166
390	Scanner 1	T1w GRE	original_firstorder_Variance	0.291406	0.785679	0.370897
452	Scanner 1	T1w GRE	original_gldm_GrayLevelVariance	0.290651	0.785491	0.370025
365	Scanner 2	T2w TSE	original_gldm_SmallDependenceEmphasis	0.290006	0.745392	0.389066
380	Scanner 1	T1w GRE	original_firstorder_MeanAbsoluteDeviation	0.289958	0.738847	0.392447
37	Scanner 3	T1w GRE	original_glcm_JointEntropy	0.289862	0.793751	0.36518
558	Scanner 1	T2w TSE	original_ngtdm_Strength	0.288616	0.320108	0.901619
552	Scanner 1	T2w TSE	original_gldm_SmallDependenceHighGrayLevelEmphasis	0.287814	0.67288	0.427734
417	Scanner 1	T1w GRE	original_glrlm_GrayLevelVariance	0.285785	0.78343	0.364787
394	Scanner 1	T1w GRE	original_glcm_ClusterTendency	0.284251	0.7884	0.360542
454	Scanner 1	T1w GRE	original_gldm_LargeDependenceEmphasis	0.282729	0.752302	0.375819
92	Scanner 3	T1w GRE	original_ngtdm_Contrast	0.280681	0.349341	0.803458
270	Scanner 2	T1w GRE	original_gldm_LargeDependenceLowGrayLevelEmphasis	0.280393	0.614247	0.456482
427	Scanner 1	T1w GRE	original_glrlm_RunVariance	0.280222	0.645635	0.434026
551	Scanner 1	T2w TSE	original_gldm_SmallDependenceEmphasis	0.279662	0.578599	0.483344
135	Scanner 3	T2w TSE	original_glcm_SumSquares	0.279637	0.49124	0.569246
392	Scanner 1	T1w GRE	original_glcm_ClusterProminence	0.279018	0.737371	0.378396
283	Scanner 2	T2w TSE	original_firstorder_Entropy	0.278394	0.692576	0.401969
101	Scanner 3	T2w TSE	original_firstorder_MeanAbsoluteDeviation	0.27712	0.49828	0.556153
146	Scanner 3	T2w TSE	original_glrlm_RunLengthNonUniformityNormalized	0.276872	0.726878	0.380906
473	Scanner 1	T2w TSE	original_firstorder_MeanAbsoluteDeviation	0.27645	0.563461	0.490628
120	Scanner 3	T2w TSE	original_glcm_DifferenceVariance	0.275657	0.585163	0.471078
147	Scanner 3	T2w TSE	original_glrlm_RunPercentage	0.275587	0.746263	0.36929
323	Scanner 2	T2w TSE	original_glrlm_GrayLevelNonUniformityNormalized	0.275531	0.657261	0.419211
321	Scanner 2	T2w TSE	original_glcm_SumSquares	0.273582	0.610939	0.447805
399	Scanner 1	T1w GRE	original_glcm_DifferenceVariance	0.273172	0.709475	0.385034
296	Scanner 2	T2w TSE	original_firstorder_Uniformity	0.2719	0.651055	0.417631
173	Scanner 3	T2w TSE	original_gldm_GrayLevelVariance	0.270718	0.481593	0.562131
111	Scanner 3	T2w TSE	original_firstorder_Variance	0.269932	0.482359	0.559609
39	Scanner 3	T1w GRE	original_glcm_MaximumProbability	0.269471	0.745344	0.36154
20	Scanner 3	T1w GRE	original_glcm_ClusterProminence	0.269402	0.518019	0.520061
503	Scanner 1	T2w TSE	original_glcm_MCC	0.26791	0.424075	0.631752
305	Scanner 2	T2w TSE	original_glcm_DifferenceEntropy	0.266517	0.702534	0.379365
138	Scanner 3	T2w TSE	original_glrlm_GrayLevelVariance	0.266159	0.485933	0.547727
221	Scanner 2	T1w GRE	original_glcm_JointAverage	0.265631	0.857696	0.309703
226	Scanner 2	T1w GRE	original_glcm_SumAverage	0.265631	0.857696	0.309703
249	Scanner 2	T1w GRE	original_glszm_LargeAreaEmphasis	0.265285	0.787596	0.336829
348	Scanner 2	T2w TSE	original_glszm_SmallAreaEmphasis	0.262546	0.606102	0.433172
140	Scanner 3	T2w TSE	original_glrlm_LongRunEmphasis	0.261859	0.716355	0.365544
445	Scanner 1	T1w GRE	original_glszm_ZonePercentage	0.26035	0.614113	0.423945
29	Scanner 3	T1w GRE	original_glcm_Idm	0.259495	0.713246	0.363823
28	Scanner 3	T1w GRE	original_glcm_Id	0.257859	0.709431	0.363472
359	Scanner 2	T2w TSE	original_gldm_GrayLevelVariance	0.257517	0.580349	0.443727
297	Scanner 2	T2w TSE	original_firstorder_Variance	0.256841	0.579991	0.442836
149	Scanner 3	T2w TSE	original_glrlm_ShortRunEmphasis	0.256825	0.720511	0.356449
128	Scanner 3	T2w TSE	original_glcm_JointAverage	0.256013	0.654524	0.391143
133	Scanner 3	T2w TSE	original_glcm_SumAverage	0.256013	0.654524	0.391143
504	Scanner 1	T2w TSE	original_glcm_MaximumProbability	0.255674	0.847092	0.301825
419	Scanner 1	T1w GRE	original_glrlm_LongRunEmphasis	0.255313	0.64795	0.394032
324	Scanner 2	T2w TSE	original_glrlm_GrayLevelVariance	0.25478	0.579427	0.43971
500	Scanner 1	T2w TSE	original_glcm_JointAverage	0.254442	0.675737	0.376539
505	Scanner 1	T2w TSE	original_glcm_SumAverage	0.254442	0.675737	0.376539
174	Scanner 3	T2w TSE	original_gldm_HighGrayLevelEmphasis	0.254341	0.629625	0.403957
158	Scanner 3	T2w TSE	original_glszm_LargeAreaLowGrayLevelEmphasis	0.253757	0.705429	0.35972
216	Scanner 2	T1w GRE	original_glcm_Idmn	0.253172	0.411473	0.615283
148	Scanner 3	T2w TSE	original_glrlm_RunVariance	0.252443	0.647487	0.389881
398	Scanner 1	T1w GRE	original_glcm_DifferenceEntropy	0.252229	0.66311	0.380373
463	Scanner 1	T1w GRE	original_ngtdm_Complexity	0.252041	0.789489	0.319245
469	Scanner 1	T2w TSE	original_firstorder_Entropy	0.251944	0.666696	0.3779
150	Scanner 3	T2w TSE	original_glrlm_ShortRunHighGrayLevelEmphasis	0.247629	0.634062	0.390543
528	Scanner 1	T2w TSE	original_glszm_LargeAreaEmphasis	0.246767	0.968639	0.254756
488	Scanner 1	T2w TSE	original_glcm_Contrast	0.246732	0.594461	0.415051
139	Scanner 3	T2w TSE	original_glrlm_HighGrayLevelRunEmphasis	0.246518	0.630966	0.390699
314	Scanner 2	T2w TSE	original_glcm_JointAverage	0.246234	0.582977	0.422374
319	Scanner 2	T2w TSE	original_glcm_SumAverage	0.246234	0.582977	0.422374
112	Scanner 3	T2w TSE	original_glcm_Autocorrelation	0.245781	0.610016	0.402908
175	Scanner 3	T2w TSE	original_gldm_LargeDependenceEmphasis	0.244058	0.814226	0.299742
115	Scanner 3	T2w TSE	original_glcm_ClusterTendency	0.241601	0.401327	0.602004
260	Scanner 2	T1w GRE	original_glszm_ZoneVariance	0.240301	0.786241	0.305632
435	Scanner 1	T1w GRE	original_glszm_LargeAreaEmphasis	0.238903	0.765246	0.312191
301	Scanner 2	T2w TSE	original_glcm_ClusterTendency	0.237943	0.56716	0.419534
25	Scanner 3	T1w GRE	original_glcm_DifferenceAverage	0.237872	0.626154	0.379893
141	Scanner 3	T2w TSE	original_glrlm_LongRunHighGrayLevelEmphasis	0.236616	0.608618	0.388776
36	Scanner 3	T1w GRE	original_glcm_JointEnergy	0.236153	0.784536	0.30101
491	Scanner 1	T2w TSE	original_glcm_DifferenceEntropy	0.23583	0.67033	0.351812
203	Scanner 2	T1w GRE	original_firstorder_Uniformity	0.235179	0.823138	0.28571
230	Scanner 2	T1w GRE	original_glrlm_GrayLevelNonUniformityNormalized	0.234939	0.823016	0.285461
539	Scanner 1	T2w TSE	original_glszm_ZoneVariance	0.233678	0.979367	0.238601
119	Scanner 3	T2w TSE	original_glcm_DifferenceEntropy	0.23292	0.701511	0.332026
426	Scanner 1	T1w GRE	original_glrlm_RunPercentage	0.232247	0.604278	0.384339
87	Scanner 3	T1w GRE	original_gldm_SmallDependenceHighGrayLevelEmphasis	0.230802	0.468118	0.493041
237	Scanner 2	T1w GRE	original_glrlm_RunEntropy	0.230687	0.835139	0.276226
21	Scanner 3	T1w GRE	original_glcm_ClusterShade	0.229055	0.30379	0.753992
404	Scanner 1	T1w GRE	original_glcm_Imc1	0.227593	0.440257	0.516955
68	Scanner 3	T1w GRE	original_glszm_SizeZoneNonUniformityNormalized	0.227572	0.264991	0.858793
349	Scanner 2	T2w TSE	original_glszm_SmallAreaHighGrayLevelEmphasis	0.226556	0.590364	0.383757
86	Scanner 3	T1w GRE	original_gldm_SmallDependenceEmphasis	0.22622	0.600425	0.376766
114	Scanner 3	T2w TSE	original_glcm_ClusterShade	0.226032	0.544723	0.414948
489	Scanner 1	T2w TSE	original_glcm_Correlation	0.224969	0.297751	0.755562
273	Scanner 2	T1w GRE	original_gldm_SmallDependenceHighGrayLevelEmphasis	0.224801	0.961212	0.233872
507	Scanner 1	T2w TSE	original_glcm_SumSquares	0.224647	0.481039	0.467004
459	Scanner 1	T1w GRE	original_gldm_SmallDependenceHighGrayLevelEmphasis	0.224022	0.666231	0.336253
487	Scanner 1	T2w TSE	original_glcm_ClusterTendency	0.222799	0.441838	0.504255
483	Scanner 1	T2w TSE	original_firstorder_Variance	0.222516	0.51053	0.435852
446	Scanner 1	T1w GRE	original_glszm_ZoneVariance	0.222067	0.751873	0.295352
545	Scanner 1	T2w TSE	original_gldm_GrayLevelVariance	0.221871	0.507658	0.437048
336	Scanner 2	T2w TSE	original_glrlm_ShortRunHighGrayLevelEmphasis	0.218968	0.60506	0.361895
510	Scanner 1	T2w TSE	original_glrlm_GrayLevelVariance	0.218928	0.505645	0.432968
113	Scanner 3	T2w TSE	original_glcm_ClusterProminence	0.216822	0.433157	0.500562
223	Scanner 2	T1w GRE	original_glcm_JointEntropy	0.216721	0.896639	0.241704
428	Scanner 1	T1w GRE	original_glrlm_ShortRunEmphasis	0.216372	0.606667	0.356657
425	Scanner 1	T1w GRE	original_glrlm_RunLengthNonUniformityNormalized	0.215219	0.584155	0.368428
484	Scanner 1	T2w TSE	original_glcm_Autocorrelation	0.215175	0.611317	0.351986
433	Scanner 1	T1w GRE	original_glszm_GrayLevelVariance	0.214522	0.73247	0.292875
360	Scanner 2	T2w TSE	original_gldm_HighGrayLevelEmphasis	0.214182	0.599009	0.357561
100	Scanner 3	T2w TSE	original_firstorder_Maximum	0.213101	0.534937	0.398368
325	Scanner 2	T2w TSE	original_glrlm_HighGrayLevelRunEmphasis	0.213033	0.598347	0.356035
97	Scanner 3	T2w TSE	original_firstorder_Entropy	0.211546	0.623362	0.339363
217	Scanner 2	T1w GRE	original_glcm_Idn	0.211376	0.434651	0.486313
171	Scanner 3	T2w TSE	original_gldm_DependenceVariance	0.210924	0.739995	0.285035
546	Scanner 1	T2w TSE	original_gldm_HighGrayLevelEmphasis	0.210001	0.640642	0.327797
347	Scanner 2	T2w TSE	original_glszm_SizeZoneNonUniformityNormalized	0.209647	0.59364	0.353156
522	Scanner 1	T2w TSE	original_glrlm_ShortRunHighGrayLevelEmphasis	0.209363	0.647782	0.323199
256	Scanner 2	T1w GRE	original_glszm_SmallAreaHighGrayLevelEmphasis	0.208948	0.92683	0.225444
511	Scanner 1	T2w TSE	original_glrlm_HighGrayLevelRunEmphasis	0.207797	0.638985	0.325198
82	Scanner 3	T1w GRE	original_gldm_LargeDependenceEmphasis	0.206572	0.765556	0.269832
137	Scanner 3	T2w TSE	original_glrlm_GrayLevelNonUniformityNormalized	0.206401	0.610289	0.338203
298	Scanner 2	T2w TSE	original_glcm_Autocorrelation	0.205379	0.599559	0.342551
542	Scanner 1	T2w TSE	original_gldm_DependenceNonUniformityNormalized	0.203654	0.646639	0.314942
189	Scanner 2	T1w GRE	original_firstorder_Energy	0.202381	0.99969	0.202443
450	Scanner 1	T1w GRE	original_gldm_DependenceVariance	0.202224	0.649039	0.311575
320	Scanner 2	T2w TSE	original_glcm_SumEntropy	0.200336	0.663524	0.301927
513	Scanner 1	T2w TSE	original_glrlm_LongRunHighGrayLevelEmphasis	0.199575	0.598594	0.333406
185	Scanner 3	T2w TSE	original_ngtdm_Contrast	0.199208	0.431671	0.46148
15	Scanner 3	T1w GRE	original_firstorder_Skewness	0.197076	0.249797	0.788945
356	Scanner 2	T2w TSE	original_gldm_DependenceNonUniformityNormalized	0.19597	0.725365	0.270168
514	Scanner 1	T2w TSE	original_glrlm_LongRunLowGrayLevelEmphasis	0.195569	0.784538	0.249279
248	Scanner 2	T1w GRE	original_glszm_HighGrayLevelZoneEmphasis	0.195368	0.912573	0.214084
110	Scanner 3	T2w TSE	original_firstorder_Uniformity	0.195101	0.591089	0.330071
416	Scanner 1	T1w GRE	original_glrlm_GrayLevelNonUniformityNormalized	0.193084	0.702818	0.274728
471	Scanner 1	T2w TSE	original_firstorder_Kurtosis	0.192888	0.408929	0.471691
501	Scanner 1	T2w TSE	original_glcm_JointEnergy	0.192638	0.834072	0.23096
340	Scanner 2	T2w TSE	original_glszm_GrayLevelVariance	0.191428	0.548371	0.349085
277	Scanner 2	T1w GRE	original_ngtdm_Complexity	0.19073	0.837436	0.227755
26	Scanner 3	T1w GRE	original_glcm_DifferenceEntropy	0.190402	0.606607	0.31388
327	Scanner 2	T2w TSE	original_glrlm_LongRunHighGrayLevelEmphasis	0.18991	0.566646	0.335148
179	Scanner 3	T2w TSE	original_gldm_SmallDependenceEmphasis	0.189551	0.659714	0.287322
23	Scanner 3	T1w GRE	original_glcm_Contrast	0.187932	0.497742	0.377568
480	Scanner 1	T2w TSE	original_firstorder_Skewness	0.186769	0.380187	0.491256
243	Scanner 2	T1w GRE	original_glrlm_ShortRunHighGrayLevelEmphasis	0.186511	0.936932	0.199066
376	Scanner 1	T1w GRE	original_firstorder_Entropy	0.186002	0.678564	0.274111
60	Scanner 3	T1w GRE	original_glszm_GrayLevelNonUniformityNormalized	0.185339	0.762158	0.243177
232	Scanner 2	T1w GRE	original_glrlm_HighGrayLevelRunEmphasis	0.184399	0.933146	0.19761
330	Scanner 2	T2w TSE	original_glrlm_RunEntropy	0.183966	0.659619	0.278898
267	Scanner 2	T1w GRE	original_gldm_HighGrayLevelEmphasis	0.183827	0.934499	0.196712
202	Scanner 2	T1w GRE	original_firstorder_TotalEnergy	0.182829	0.999472	0.182926
341	Scanner 2	T2w TSE	original_glszm_HighGrayLevelZoneEmphasis	0.182753	0.57602	0.317268
182	Scanner 3	T2w TSE	original_ngtdm_Busyness	0.182735	0.487614	0.374754
192	Scanner 2	T1w GRE	original_firstorder_Kurtosis	0.181105	0.26464	0.684345
531	Scanner 1	T2w TSE	original_glszm_LowGrayLevelZoneEmphasis	0.179648	0.769798	0.233371
61	Scanner 3	T1w GRE	original_glszm_GrayLevelVariance	0.179288	0.638214	0.280922
285	Scanner 2	T2w TSE	original_firstorder_Kurtosis	0.179184	0.435609	0.411341
506	Scanner 1	T2w TSE	original_glcm_SumEntropy	0.17742	0.630745	0.281286
492	Scanner 1	T2w TSE	original_glcm_DifferenceVariance	0.176954	0.469442	0.376946
389	Scanner 1	T1w GRE	original_firstorder_Uniformity	0.176271	0.67719	0.260298
225	Scanner 2	T1w GRE	original_glcm_MaximumProbability	0.176111	0.808049	0.217946
205	Scanner 2	T1w GRE	original_glcm_Autocorrelation	0.175557	0.944467	0.18588
535	Scanner 1	T2w TSE	original_glszm_SmallAreaHighGrayLevelEmphasis	0.172945	0.637466	0.271301
234	Scanner 2	T1w GRE	original_glrlm_LongRunHighGrayLevelEmphasis	0.171286	0.900365	0.19024
53	Scanner 3	T1w GRE	original_glrlm_RunLengthNonUniformityNormalized	0.168382	0.723185	0.232834
526	Scanner 1	T2w TSE	original_glszm_GrayLevelVariance	0.165363	0.486616	0.339822
516	Scanner 1	T2w TSE	original_glrlm_RunEntropy	0.164523	0.641964	0.25628
222	Scanner 2	T1w GRE	original_glcm_JointEnergy	0.163088	0.871265	0.187186
166	Scanner 3	T2w TSE	original_glszm_ZonePercentage	0.163039	0.648733	0.251319
55	Scanner 3	T1w GRE	original_glrlm_RunVariance	0.162944	0.713066	0.228512
550	Scanner 1	T2w TSE	original_gldm_LowGrayLevelEmphasis	0.162128	0.711798	0.227773
515	Scanner 1	T2w TSE	original_glrlm_LowGrayLevelRunEmphasis	0.16011	0.726938	0.220253
56	Scanner 3	T1w GRE	original_glrlm_ShortRunEmphasis	0.159493	0.743809	0.214427
527	Scanner 1	T2w TSE	original_glszm_HighGrayLevelZoneEmphasis	0.158863	0.622922	0.255029
54	Scanner 3	T1w GRE	original_glrlm_RunPercentage	0.158836	0.72312	0.219653
342	Scanner 2	T2w TSE	original_glszm_LargeAreaEmphasis	0.1587	0.684654	0.231796
159	Scanner 3	T2w TSE	original_glszm_LowGrayLevelZoneEmphasis	0.158685	0.534014	0.297155
370	Scanner 2	T2w TSE	original_ngtdm_Complexity	0.157945	0.522362	0.302367
363	Scanner 2	T2w TSE	original_gldm_LargeDependenceLowGrayLevelEmphasis	0.157762	0.490333	0.321745
47	Scanner 3	T1w GRE	original_glrlm_LongRunEmphasis	0.157588	0.730526	0.215719
291	Scanner 2	T2w TSE	original_firstorder_Range	0.152737	0.575018	0.265621
317	Scanner 2	T2w TSE	original_glcm_MCC	0.152307	0.25703	0.592567
163	Scanner 3	T2w TSE	original_glszm_SmallAreaHighGrayLevelEmphasis	0.152089	0.542491	0.280353
465	Scanner 1	T1w GRE	original_ngtdm_Strength	0.151227	0.196766	0.768564
523	Scanner 1	T2w TSE	original_glrlm_ShortRunLowGrayLevelEmphasis	0.149896	0.710733	0.210903
536	Scanner 1	T2w TSE	original_glszm_SmallAreaLowGrayLevelEmphasis	0.147973	0.767325	0.192843
184	Scanner 3	T2w TSE	original_ngtdm_Complexity	0.147747	0.578059	0.255592
413	Scanner 1	T1w GRE	original_glcm_SumEntropy	0.146744	0.654803	0.224104
170	Scanner 3	T2w TSE	original_gldm_DependenceNonUniformityNormalized	0.145696	0.783718	0.185903
353	Scanner 2	T2w TSE	original_glszm_ZoneVariance	0.145551	0.680389	0.213923
378	Scanner 1	T1w GRE	original_firstorder_Kurtosis	0.144159	0.197654	0.729347
27	Scanner 3	T1w GRE	original_glcm_DifferenceVariance	0.143522	0.4215	0.340502
78	Scanner 3	T1w GRE	original_gldm_DependenceVariance	0.142607	0.686446	0.207747
423	Scanner 1	T1w GRE	original_glrlm_RunEntropy	0.141564	0.694118	0.203947
449	Scanner 1	T1w GRE	original_gldm_DependenceNonUniformityNormalized	0.140904	0.490039	0.287536
73	Scanner 3	T1w GRE	original_glszm_ZonePercentage	0.140772	0.593899	0.237029
155	Scanner 3	T2w TSE	original_glszm_HighGrayLevelZoneEmphasis	0.14004	0.584982	0.239393
6	Scanner 3	T1w GRE	original_firstorder_Kurtosis	0.139953	0.274797	0.509295
154	Scanner 3	T2w TSE	original_glszm_GrayLevelVariance	0.138943	0.453936	0.306084
477	Scanner 1	T2w TSE	original_firstorder_Range	0.137526	0.554714	0.247922
533	Scanner 1	T2w TSE	original_glszm_SizeZoneNonUniformityNormalized	0.136615	0.250465	0.545445
93	Scanner 3	T1w GRE	original_ngtdm_Strength	0.136116	0.436372	0.311927
311	Scanner 2	T2w TSE	original_glcm_Imc1	0.136056	0.525174	0.259069
442	Scanner 1	T1w GRE	original_glszm_SmallAreaHighGrayLevelEmphasis	0.135734	0.574466	0.236278
134	Scanner 3	T2w TSE	original_glcm_SumEntropy	0.135566	0.518679	0.261367
432	Scanner 1	T1w GRE	original_glszm_GrayLevelNonUniformityNormalized	0.135123	0.715523	0.188846
253	Scanner 2	T1w GRE	original_glszm_SizeZoneNonUniformity	0.134988	0.946445	0.142626
12	Scanner 3	T1w GRE	original_firstorder_Range	0.134795	0.59755	0.22558
318	Scanner 2	T2w TSE	original_glcm_MaximumProbability	0.134132	0.634582	0.211371
144	Scanner 3	T2w TSE	original_glrlm_RunEntropy	0.133717	0.560391	0.238614
162	Scanner 3	T2w TSE	original_glszm_SmallAreaEmphasis	0.133586	0.219938	0.607381
384	Scanner 1	T1w GRE	original_firstorder_Range	0.132822	0.597716	0.222215
393	Scanner 1	T1w GRE	original_glcm_ClusterShade	0.127528	0.235865	0.540682
315	Scanner 2	T2w TSE	original_glcm_JointEnergy	0.127095	0.64555	0.196879
132	Scanner 3	T2w TSE	original_glcm_MaximumProbability	0.12593	0.588953	0.21382
525	Scanner 1	T2w TSE	original_glszm_GrayLevelNonUniformityNormalized	0.123761	0.594392	0.208214
130	Scanner 3	T2w TSE	original_glcm_JointEntropy	0.122757	0.663744	0.184946
156	Scanner 3	T2w TSE	original_glszm_LargeAreaEmphasis	0.121056	0.803879	0.15059
151	Scanner 3	T2w TSE	original_glrlm_ShortRunLowGrayLevelEmphasis	0.120723	0.53529	0.225529
126	Scanner 3	T2w TSE	original_glcm_Imc2	0.120596	0.329946	0.365502
486	Scanner 1	T2w TSE	original_glcm_ClusterShade	0.120555	0.293344	0.410969
456	Scanner 1	T1w GRE	original_gldm_LargeDependenceLowGrayLevelEmphasis	0.119126	0.66226	0.179878
178	Scanner 3	T2w TSE	original_gldm_LowGrayLevelEmphasis	0.118669	0.523553	0.226661
316	Scanner 2	T2w TSE	original_glcm_JointEntropy	0.118567	0.679957	0.174375
300	Scanner 2	T2w TSE	original_glcm_ClusterShade	0.11794	0.284164	0.415041
409	Scanner 1	T1w GRE	original_glcm_JointEntropy	0.117825	0.71664	0.164413
143	Scanner 3	T2w TSE	original_glrlm_LowGrayLevelRunEmphasis	0.117155	0.533298	0.21968
164	Scanner 3	T2w TSE	original_glszm_SmallAreaLowGrayLevelEmphasis	0.116125	0.392698	0.295711
246	Scanner 2	T1w GRE	original_glszm_GrayLevelNonUniformityNormalized	0.116068	0.627695	0.184912
429	Scanner 1	T1w GRE	original_glrlm_ShortRunHighGrayLevelEmphasis	0.115807	0.542327	0.213538
117	Scanner 3	T2w TSE	original_glcm_Correlation	0.115131	0.161591	0.712485
310	Scanner 2	T2w TSE	original_glcm_Idn	0.114055	0.426368	0.267503
434	Scanner 1	T1w GRE	original_glszm_HighGrayLevelZoneEmphasis	0.113949	0.526841	0.216287
108	Scanner 3	T2w TSE	original_firstorder_Skewness	0.113527	0.221141	0.51337
69	Scanner 3	T1w GRE	original_glszm_SmallAreaEmphasis	0.112232	0.24967	0.449522
167	Scanner 3	T2w TSE	original_glszm_ZoneVariance	0.111893	0.811065	0.137958
418	Scanner 1	T1w GRE	original_glrlm_HighGrayLevelRunEmphasis	0.110584	0.528661	0.209178
453	Scanner 1	T1w GRE	original_gldm_HighGrayLevelEmphasis	0.110471	0.527894	0.209268
105	Scanner 3	T2w TSE	original_firstorder_Range	0.10843	0.484141	0.223963
294	Scanner 2	T2w TSE	original_firstorder_Skewness	0.108403	0.204729	0.529495
161	Scanner 3	T2w TSE	original_glszm_SizeZoneNonUniformityNormalized	0.106828	0.210284	0.508021
497	Scanner 1	T2w TSE	original_glcm_Imc1	0.106613	0.464558	0.229493
496	Scanner 1	T2w TSE	original_glcm_Idn	0.106447	0.411169	0.258888
502	Scanner 1	T2w TSE	original_glcm_JointEntropy	0.106288	0.768932	0.138229
556	Scanner 1	T2w TSE	original_ngtdm_Complexity	0.105806	0.645757	0.163848
339	Scanner 2	T2w TSE	original_glszm_GrayLevelNonUniformityNormalized	0.105416	0.56387	0.186951
265	Scanner 2	T1w GRE	original_gldm_GrayLevelNonUniformity	0.105386	0.91183	0.115576
391	Scanner 1	T1w GRE	original_glcm_Autocorrelation	0.105347	0.505067	0.208581
142	Scanner 3	T2w TSE	original_glrlm_LongRunLowGrayLevelEmphasis	0.1053	0.51225	0.205564
408	Scanner 1	T1w GRE	original_glcm_JointEnergy	0.104708	0.702113	0.149132
129	Scanner 3	T2w TSE	original_glcm_JointEnergy	0.103757	0.575777	0.180203
35	Scanner 3	T1w GRE	original_glcm_JointAverage	0.102208	0.436802	0.233992
40	Scanner 3	T1w GRE	original_glcm_SumAverage	0.102208	0.436802	0.233992
63	Scanner 3	T1w GRE	original_glszm_LargeAreaEmphasis	0.101407	0.562144	0.180393
548	Scanner 1	T2w TSE	original_gldm_LargeDependenceHighGrayLevelEmphasis	0.101032	0.439319	0.229974
309	Scanner 2	T2w TSE	original_glcm_Idmn	0.0991954	0.38721	0.25618
299	Scanner 2	T2w TSE	original_glcm_ClusterProminence	0.0990485	0.241644	0.409895
206	Scanner 2	T1w GRE	original_glcm_ClusterProminence	0.0984124	0.866495	0.113575
402	Scanner 1	T1w GRE	original_glcm_Idmn	0.0972418	0.220721	0.440564
72	Scanner 3	T1w GRE	original_glszm_ZoneEntropy	0.0961417	0.741255	0.129701
412	Scanner 1	T1w GRE	original_glcm_SumAverage	0.0947528	0.496131	0.190983
407	Scanner 1	T1w GRE	original_glcm_JointAverage	0.0947528	0.496131	0.190983
74	Scanner 3	T1w GRE	original_glszm_ZoneVariance	0.0918884	0.559313	0.164288
57	Scanner 3	T1w GRE	original_glrlm_ShortRunHighGrayLevelEmphasis	0.0916841	0.413089	0.221948
420	Scanner 1	T1w GRE	original_glrlm_LongRunHighGrayLevelEmphasis	0.0908192	0.469562	0.193412
66	Scanner 3	T1w GRE	original_glszm_LowGrayLevelZoneEmphasis	0.0905369	0.376479	0.240483
229	Scanner 2	T1w GRE	original_glrlm_GrayLevelNonUniformity	0.0896557	0.917255	0.0977434
62	Scanner 3	T1w GRE	original_glszm_HighGrayLevelZoneEmphasis	0.0869417	0.425892	0.20414
91	Scanner 3	T1w GRE	original_ngtdm_Complexity	0.085181	0.498801	0.170772
485	Scanner 1	T2w TSE	original_glcm_ClusterProminence	0.0845772	0.253482	0.333662
403	Scanner 1	T1w GRE	original_glcm_Idn	0.0841147	0.230221	0.365366
81	Scanner 3	T1w GRE	original_gldm_HighGrayLevelEmphasis	0.0840163	0.389084	0.215934
46	Scanner 3	T1w GRE	original_glrlm_HighGrayLevelRunEmphasis	0.0836823	0.391425	0.213789
176	Scanner 3	T2w TSE	original_gldm_LargeDependenceHighGrayLevelEmphasis	0.0830978	0.591763	0.140424
245	Scanner 2	T1w GRE	original_glszm_GrayLevelNonUniformity	0.0823798	0.746765	0.110316
186	Scanner 3	T2w TSE	original_ngtdm_Strength	0.0814801	0.102778	0.792781
153	Scanner 3	T2w TSE	original_glszm_GrayLevelNonUniformityNormalized	0.0808246	0.559972	0.144337
19	Scanner 3	T1w GRE	original_glcm_Autocorrelation	0.0802496	0.37327	0.214991
534	Scanner 1	T2w TSE	original_glszm_SmallAreaEmphasis	0.0801876	0.130455	0.614674
495	Scanner 1	T2w TSE	original_glcm_Idmn	0.0787038	0.322661	0.243921
411	Scanner 1	T1w GRE	original_glcm_MaximumProbability	0.07633	0.572293	0.133376
529	Scanner 1	T2w TSE	original_glszm_LargeAreaHighGrayLevelEmphasis	0.0761376	0.510299	0.149202
201	Scanner 2	T1w GRE	original_firstorder_Skewness	0.0723581	0.0780149	0.927492
70	Scanner 3	T1w GRE	original_glszm_SmallAreaHighGrayLevelEmphasis	0.0706368	0.364022	0.194045
77	Scanner 3	T1w GRE	original_gldm_DependenceNonUniformityNormalized	0.0689669	0.662299	0.104132
258	Scanner 2	T1w GRE	original_glszm_ZoneEntropy	0.067855	0.725463	0.0935334
49	Scanner 3	T1w GRE	original_glrlm_LongRunLowGrayLevelEmphasis	0.0667616	0.614798	0.108591
451	Scanner 1	T1w GRE	original_gldm_GrayLevelNonUniformity	0.0666099	0.876342	0.076009
67	Scanner 3	T1w GRE	original_glszm_SizeZoneNonUniformity	0.065835	0.632174	0.104141
85	Scanner 3	T1w GRE	original_gldm_LowGrayLevelEmphasis	0.0656601	0.436197	0.150528
362	Scanner 2	T2w TSE	original_gldm_LargeDependenceHighGrayLevelEmphasis	0.064622	0.369775	0.17476
160	Scanner 3	T2w TSE	original_glszm_SizeZoneNonUniformity	0.0646161	0.830283	0.0778242
544	Scanner 1	T2w TSE	original_gldm_GrayLevelNonUniformity	0.064201	0.909302	0.0706047
439	Scanner 1	T1w GRE	original_glszm_SizeZoneNonUniformity	0.0631486	0.836223	0.0755164
358	Scanner 2	T2w TSE	original_gldm_GrayLevelNonUniformity	0.0578437	0.870108	0.0664787
345	Scanner 2	T2w TSE	original_glszm_LowGrayLevelZoneEmphasis	0.0571105	0.460832	0.123929
31	Scanner 3	T1w GRE	original_glcm_Idn	0.0567213	0.155995	0.363611
50	Scanner 3	T1w GRE	original_glrlm_LowGrayLevelRunEmphasis	0.0560897	0.396159	0.141584
252	Scanner 2	T1w GRE	original_glszm_LowGrayLevelZoneEmphasis	0.0559837	0.467131	0.119846
415	Scanner 1	T1w GRE	original_glrlm_GrayLevelNonUniformity	0.0557561	0.88463	0.0630276
48	Scanner 3	T1w GRE	original_glrlm_LongRunHighGrayLevelEmphasis	0.0553736	0.293803	0.188471
262	Scanner 2	T1w GRE	original_gldm_DependenceNonUniformity	0.0552194	0.946464	0.0583429
343	Scanner 2	T2w TSE	original_glszm_LargeAreaHighGrayLevelEmphasis	0.0526641	0.613141	0.0858923
269	Scanner 2	T1w GRE	original_gldm_LargeDependenceHighGrayLevelEmphasis	0.0524894	0.522431	0.100471
75	Scanner 3	T1w GRE	original_gldm_DependenceEntropy	0.0524284	0.763518	0.0686669
157	Scanner 3	T2w TSE	original_glszm_LargeAreaHighGrayLevelEmphasis	0.0523306	0.693981	0.0754065
346	Scanner 2	T2w TSE	original_glszm_SizeZoneNonUniformity	0.0522213	0.774662	0.0674117
131	Scanner 3	T2w TSE	original_glcm_MCC	0.0522207	0.099332	0.525719
257	Scanner 2	T1w GRE	original_glszm_SmallAreaLowGrayLevelEmphasis	0.0520095	0.448453	0.115975
508	Scanner 1	T2w TSE	original_glrlm_GrayLevelNonUniformity	0.050803	0.904426	0.0561715
322	Scanner 2	T2w TSE	original_glrlm_GrayLevelNonUniformity	0.0505707	0.880231	0.0574516
30	Scanner 3	T1w GRE	original_glcm_Idmn	0.0499355	0.169337	0.294889
455	Scanner 1	T1w GRE	original_gldm_LargeDependenceHighGrayLevelEmphasis	0.0478513	0.380855	0.125642
79	Scanner 3	T1w GRE	original_gldm_GrayLevelNonUniformity	0.0477985	0.822226	0.0581331
436	Scanner 1	T1w GRE	original_glszm_LargeAreaHighGrayLevelEmphasis	0.0476126	0.641514	0.0742191
553	Scanner 1	T2w TSE	original_gldm_SmallDependenceLowGrayLevelEmphasis	0.0463519	0.554136	0.0836472
58	Scanner 3	T1w GRE	original_glrlm_ShortRunLowGrayLevelEmphasis	0.0446192	0.283279	0.15751
350	Scanner 2	T2w TSE	original_glszm_SmallAreaLowGrayLevelEmphasis	0.0427783	0.453937	0.0942384
329	Scanner 2	T2w TSE	original_glrlm_LowGrayLevelRunEmphasis	0.0397043	0.38205	0.103925
532	Scanner 1	T2w TSE	original_glszm_SizeZoneNonUniformity	0.0390826	0.812929	0.0480763
364	Scanner 2	T2w TSE	original_gldm_LowGrayLevelEmphasis	0.0386905	0.368718	0.104933
444	Scanner 1	T1w GRE	original_glszm_ZoneEntropy	0.038614	0.596045	0.0647837
337	Scanner 2	T2w TSE	original_glrlm_ShortRunLowGrayLevelEmphasis	0.0381351	0.364909	0.104506
125	Scanner 3	T2w TSE	original_glcm_Imc1	0.0378111	0.207137	0.182541
250	Scanner 2	T1w GRE	original_glszm_LargeAreaHighGrayLevelEmphasis	0.0377173	0.423374	0.0890874
76	Scanner 3	T1w GRE	original_gldm_DependenceNonUniformity	0.0376095	0.917646	0.0409847
169	Scanner 3	T2w TSE	original_gldm_DependenceNonUniformity	0.0371884	0.905781	0.0410568
328	Scanner 2	T2w TSE	original_glrlm_LongRunLowGrayLevelEmphasis	0.036012	0.412106	0.0873852
152	Scanner 3	T2w TSE	original_glszm_GrayLevelNonUniformity	0.0348408	0.722475	0.0482243
338	Scanner 2	T2w TSE	original_glszm_GrayLevelNonUniformity	0.0346167	0.809833	0.0427454
438	Scanner 1	T1w GRE	original_glszm_LowGrayLevelZoneEmphasis	0.0344517	0.46454	0.0741629
59	Scanner 3	T1w GRE	original_glszm_GrayLevelNonUniformity	0.0336339	0.466377	0.0721173
43	Scanner 3	T1w GRE	original_glrlm_GrayLevelNonUniformity	0.0320899	0.827132	0.0387965
165	Scanner 3	T2w TSE	original_glszm_ZoneEntropy	0.0320466	0.498461	0.0642911
355	Scanner 2	T2w TSE	original_gldm_DependenceNonUniformity	0.0320056	0.858486	0.0372814
181	Scanner 3	T2w TSE	original_gldm_SmallDependenceLowGrayLevelEmphasis	0.0311741	0.322266	0.0967339
261	Scanner 2	T1w GRE	original_gldm_DependenceEntropy	0.0306591	0.707915	0.043309
351	Scanner 2	T2w TSE	original_glszm_ZoneEntropy	0.030334	0.621423	0.0488138
235	Scanner 2	T1w GRE	original_glrlm_LongRunLowGrayLevelEmphasis	0.0300677	0.454187	0.0662011
431	Scanner 1	T1w GRE	original_glszm_GrayLevelNonUniformity	0.028509	0.632909	0.0450443
537	Scanner 1	T2w TSE	original_glszm_ZoneEntropy	0.0261441	0.59131	0.0442139
481	Scanner 1	T2w TSE	original_firstorder_TotalEnergy	0.0261324	0.978632	0.0267029
295	Scanner 2	T2w TSE	original_firstorder_TotalEnergy	0.0258652	0.988596	0.0261636
468	Scanner 1	T2w TSE	original_firstorder_Energy	0.0254835	0.977745	0.0260635
541	Scanner 1	T2w TSE	original_gldm_DependenceNonUniformity	0.0242657	0.871514	0.0278432
448	Scanner 1	T1w GRE	original_gldm_DependenceNonUniformity	0.023453	0.858795	0.0273092
52	Scanner 3	T1w GRE	original_glrlm_RunLengthNonUniformity	0.0224494	0.92274	0.0243291
83	Scanner 3	T1w GRE	original_gldm_LargeDependenceHighGrayLevelEmphasis	0.0222905	0.253013	0.0881002
421	Scanner 1	T1w GRE	original_glrlm_LongRunLowGrayLevelEmphasis	0.0219113	0.50737	0.0431861
3	Scanner 3	T1w GRE	original_firstorder_Energy	0.02133	0.993336	0.0214731
238	Scanner 2	T1w GRE	original_glrlm_RunLengthNonUniformity	0.019968	0.961687	0.0207635
282	Scanner 2	T2w TSE	original_firstorder_Energy	0.0196655	0.985123	0.0199625
457	Scanner 1	T1w GRE	original_gldm_LowGrayLevelEmphasis	0.0185927	0.404462	0.045969
540	Scanner 1	T2w TSE	original_gldm_DependenceEntropy	0.0178592	0.585748	0.0304896
354	Scanner 2	T2w TSE	original_gldm_DependenceEntropy	0.0177857	0.478291	0.0371858
375	Scanner 1	T1w GRE	original_firstorder_Energy	0.017247	0.980866	0.0175835
422	Scanner 1	T1w GRE	original_glrlm_LowGrayLevelRunEmphasis	0.0170573	0.382736	0.0445667
388	Scanner 1	T1w GRE	original_firstorder_TotalEnergy	0.0167403	0.980802	0.0170679
447	Scanner 1	T1w GRE	original_gldm_DependenceEntropy	0.0165618	0.559601	0.0295957
124	Scanner 3	T2w TSE	original_glcm_Idn	0.0164974	0.0694014	0.237711
236	Scanner 2	T1w GRE	original_glrlm_LowGrayLevelRunEmphasis	0.0161197	0.266045	0.0605901
145	Scanner 3	T2w TSE	original_glrlm_RunLengthNonUniformity	0.0159105	0.966292	0.0164656
331	Scanner 2	T2w TSE	original_glrlm_RunLengthNonUniformity	0.0147188	0.9584	0.0153577
64	Scanner 3	T1w GRE	original_glszm_LargeAreaHighGrayLevelEmphasis	0.0144508	0.489091	0.0295463
430	Scanner 1	T1w GRE	original_glrlm_ShortRunLowGrayLevelEmphasis	0.0141675	0.320855	0.0441555
172	Scanner 3	T2w TSE	original_gldm_GrayLevelNonUniformity	0.0138454	0.653329	0.0211921
271	Scanner 2	T1w GRE	original_gldm_LowGrayLevelEmphasis	0.0137611	0.221844	0.0620307
96	Scanner 3	T2w TSE	original_firstorder_Energy	0.0137055	0.986683	0.0138905
244	Scanner 2	T1w GRE	original_glrlm_ShortRunLowGrayLevelEmphasis	0.0135303	0.227492	0.059476
136	Scanner 3	T2w TSE	original_glrlm_GrayLevelNonUniformity	0.01166	0.670718	0.0173844
524	Scanner 1	T2w TSE	original_glszm_GrayLevelNonUniformity	0.0101832	0.613927	0.016587
90	Scanner 3	T1w GRE	original_ngtdm_Coarseness	0.00990214	0.804451	0.0123092
443	Scanner 1	T1w GRE	original_glszm_SmallAreaLowGrayLevelEmphasis	0.00971598	0.156512	0.0620781
276	Scanner 2	T1w GRE	original_ngtdm_Coarseness	0.00902375	0.57234	0.0157664
123	Scanner 3	T2w TSE	original_glcm_Idmn	0.00772315	0.0360962	0.21396
168	Scanner 3	T2w TSE	original_gldm_DependenceEntropy	0.00667259	0.198571	0.033603
183	Scanner 3	T2w TSE	original_ngtdm_Coarseness	0.00647832	0.786961	0.00823208
369	Scanner 2	T2w TSE	original_ngtdm_Coarseness	0.00640179	0.803896	0.00796346
367	Scanner 2	T2w TSE	original_gldm_SmallDependenceLowGrayLevelEmphasis	0.00607183	0.149558	0.0405986
109	Scanner 3	T2w TSE	original_firstorder_TotalEnergy	0.00572411	0.971243	0.00589359
16	Scanner 3	T1w GRE	original_firstorder_TotalEnergy	0.0041005	0.969851	0.00422797
424	Scanner 1	T1w GRE	original_glrlm_RunLengthNonUniformity	0.00408499	0.881591	0.00463365
517	Scanner 1	T2w TSE	original_glrlm_RunLengthNonUniformity	0.00174271	0.891063	0.00195577
71	Scanner 3	T1w GRE	original_glszm_SmallAreaLowGrayLevelEmphasis	0.00145074	0.00399815	0.362852
462	Scanner 1	T1w GRE	original_ngtdm_Coarseness	0.00075153	0.0886618	0.00847637
460	Scanner 1	T1w GRE	original_gldm_SmallDependenceLowGrayLevelEmphasis	0.000380117	0.0195342	0.019459
274	Scanner 2	T1w GRE	original_gldm_SmallDependenceLowGrayLevelEmphasis	0.000144807	0.00724366	0.0199909
555	Scanner 1	T2w TSE	original_ngtdm_Coarseness	-0.000369484	-0.0995812	0.00371038
88	Scanner 3	T1w GRE	original_gldm_SmallDependenceLowGrayLevelEmphasis	-0.00658624	-0.117251	0.056172
99	Scanner 3	T2w TSE	original_firstorder_Kurtosis	-0.0127382	-0.0354619	0.359209
34	Scanner 3	T1w GRE	original_glcm_InverseVariance	-0.102456	-0.154628	0.662594
559
560
561
562
563
564
565
566
567
568
569
570
571
572
573
574
575
576
577
578
579
580
581
582
583
584
585
586
587
588
589
590
591
592
593
594
595
596
597
598
599
600
601
602
603
604
605
606
607
608
609
610
611
612
613
614
615
616
617
618
619
620
621
622
623
624
625
626
627
628
629
630
631
632
633
634
635
636
637
638
639
640
641
642
643
644
645
646
647
648
649
650
651
652
653
654
655
656
657
658
659
660
661
662
663
664
665
666
667
668
669
670
671
672
673
674
675
676
677
678
679
680
681
682
683
684
685
686
687
688
689
690
691
692
693
694
695
696
697
698
699
700
701
702
703
704
705
706
707
708
709
710
711
712
713
714
715
716
717
718
719
720
721
722
723
724
725
726
727
728
729
730
731
732
733
734
735
736
737
738
739
740
741
742
743
744
745
746
747
748
749
750
751
752
753
754
755
756
757
758
759
760
761
762
763
764
765
766
767
768
769
770
771
772
773
774
775
776
777
778
779
780
781
782
783
784
785
786
787
788
789
790
791
792
793
794
795
796
797
798
799
800
801
802
803
804
805
806
807
808
809
810
811
812
813
814
815
816
817
818
819
820
821
822
823
824
825
826
827
828
829
830
831
832
833
834
835
836
837
838
839
840
841
842
843
844
845
846
847
848
849
850
851
852
853
854
855
856
857
858
859
860
861
862
863
864
865
866
867
868
869
870
871
872
873
874
875
876
877
878
879
880
881
882
883
884
885
886
887
888
889
890
891
892
893
894
895
896
897
898
899
900
901
902
903
904
905
906
907
908
909
910
911
912
913
914
915
916
917
918
919
920
921
922
923
924
925
926
927
928
929
930
931
932
933
934
935
936
937
938
939
940
941
942
943
944
945
946
947
948
949
950
951
952
953
954
955
956
957
958
959
960
961
962
963
964
965
966
967
968
969
970
971
972
973
974
975
976
977
978
979
980
981
982
983
984
985
986
987
988
989
990
991
992
993
994
995
996
997
998
999
1000
