# Supplementary material for: The role of parametric feature maps to correct different volume of interest sizes: an in vivo liver MRI study
Source: Eur Radiol Exp. 2023 Sep 6;7:48. doi: 10.1186/s41747-023-00362-9 (PMC10480134; doi:10.1186/s41747-023-00362-9)
Supplement: Supplementary file 5 — Additional file 5. Overview of grayscale behavior of the original images. [file 41747_2023_362_MOESM5_ESM.xlsx]

## Sheet: GREYSCALE STATISTICS originals
case	scanner	sequence	min_5	max_5	range_5	min_10	max_10	range_10	min_15	max_15	range_15
7	Scanner 1 [3T]	T1w GRE	557	618	61	498	609	111	487	651	164
21	Scanner 1 [3T]	T1w GRE	347	403	56	306	412	106	212	425	213
24	Scanner 1 [3T]	T1w GRE	383	406	23	344	411	67	315	430	115
6	Scanner 1 [3T]	T1w GRE	437	487	50	340	522	182	223	657	434
3	Scanner 1 [3T]	T1w GRE	383	445	62	258	452	194	245	474	229
11	Scanner 1 [3T]	T1w GRE	331	390	59	303	461	158	266	661	395
19	Scanner 1 [3T]	T1w GRE	414	473	59	353	478	125	353	565	212
14	Scanner 1 [3T]	T1w GRE	380	437	57	314	449	135	274	461	187
17	Scanner 1 [3T]	T1w GRE	401	471	70	303	475	172	303	483	180
5	Scanner 1 [3T]	T1w GRE	397	469	72	305	570	265	289	648	359
2	Scanner 1 [3T]	T1w GRE	372	432	60	333	452	119	255	447	192
23	Scanner 1 [3T]	T1w GRE	280	309	29	245	320	75	163	335	172
4	Scanner 1 [3T]	T1w GRE	319	369	50	207	400	193	194	419	225
1	Scanner 1 [3T]	T1w GRE	330	409	79	326	423	97	184	470	286
13	Scanner 1 [3T]	T1w GRE	293	332	39	229	343	114	169	363	194
16	Scanner 1 [3T]	T1w GRE	344	421	77	256	435	179	163	443	280
22	Scanner 1 [3T]	T1w GRE	210	248	38	170	270	100	140	310	170
25	Scanner 1 [3T]	T1w GRE	332	387	55	305	400	95	281	426	145
20	Scanner 1 [3T]	T1w GRE	395	450	55	366	475	109	339	586	247
9	Scanner 1 [3T]	T1w GRE	540	585	45	394	776	382	337	776	439
12	Scanner 1 [3T]	T1w GRE	320	369	49	299	381	82	264	389	125
15	Scanner 1 [3T]	T1w GRE	389	473	84	343	479	136	308	521	213
10	Scanner 1 [3T]	T1w GRE	439	497	58	314	508	194	279	535	256
8	Scanner 1 [3T]	T1w GRE	394	445	51	337	463	126	270	501	231
18	Scanner 1 [3T]	T1w GRE	348	412	64	291	431	140	213	461	248
7	Scanner 1 [3T]	T2w TSE	359	421	62	303	729	426	276	758	482
21	Scanner 1 [3T]	T2w TSE	151	267	116	124	453	329	128	491	363
24	Scanner 1 [3T]	T2w TSE	129	216	87	107	276	169	28	296	268
6	Scanner 1 [3T]	T2w TSE	205	315	110	201	523	322	183	720	537
3	Scanner 1 [3T]	T2w TSE	180	281	101	162	498	336	141	498	357
11	Scanner 1 [3T]	T2w TSE	200	311	111	129	452	323	113	452	339
19	Scanner 1 [3T]	T2w TSE	150	241	91	150	415	265	125	501	376
14	Scanner 1 [3T]	T2w TSE	162	220	58	148	257	109	148	553	405
17	Scanner 1 [3T]	T2w TSE	93	133	40	78	354	276	71	396	325
5	Scanner 1 [3T]	T2w TSE	186	320	134	135	456	321	135	688	553
2	Scanner 1 [3T]	T2w TSE	229	425	196	199	540	341	198	552	354
23	Scanner 1 [3T]	T2w TSE	154	200	46	140	454	314	138	587	449
4	Scanner 1 [3T]	T2w TSE	171	324	153	153	636	483	153	696	543
1	Scanner 1 [3T]	T2w TSE	264	467	203	216	559	343	216	715	499
13	Scanner 1 [3T]	T2w TSE	157	277	120	157	340	183	153	549	396
16	Scanner 1 [3T]	T2w TSE	98	190	92	97	257	160	62	287	225
22	Scanner 1 [3T]	T2w TSE	94	211	117	88	286	198	64	378	314
25	Scanner 1 [3T]	T2w TSE	108	176	68	97	264	167	85	308	223
20	Scanner 1 [3T]	T2w TSE	205	272	67	195	335	140	137	368	231
9	Scanner 1 [3T]	T2w TSE	231	299	68	213	493	280	184	552	368
12	Scanner 1 [3T]	T2w TSE	71	118	47	68	158	90	61	196	135
15	Scanner 1 [3T]	T2w TSE	131	246	115	131	390	259	99	436	337
10	Scanner 1 [3T]	T2w TSE	257	321	64	235	437	202	211	523	312
8	Scanner 1 [3T]	T2w TSE	188	284	96	188	471	283	183	898	715
18	Scanner 1 [3T]	T2w TSE	151	278	127	147	486	339	128	689	561
34	Scanner 2 [3T]	T1w GRE	1238	1378	140	1147	1467	320	941	1597	656
37	Scanner 2 [3T]	T1w GRE	302	331	29	295	361	66	214	375	161
27	Scanner 2 [3T]	T1w GRE	330	400	70	259	531	272	195	531	336
43	Scanner 2 [3T]	T1w GRE	367	419	52	342	439	97	289	513	224
41	Scanner 2 [3T]	T1w GRE	288	347	59	278	381	103	220	394	174
33	Scanner 2 [3T]	T1w GRE	212	243	31	203	274	71	162	331	169
36	Scanner 2 [3T]	T1w GRE	377	409	32	316	431	115	294	460	166
31	Scanner 2 [3T]	T1w GRE	328	376	48	313	399	86	258	428	170
39	Scanner 2 [3T]	T1w GRE	385	429	44	353	441	88	267	451	184
29	Scanner 2 [3T]	T1w GRE	304	334	30	199	344	145	130	402	272
45	Scanner 2 [3T]	T1w GRE	286	329	43	252	355	103	230	384	154
40	Scanner 2 [3T]	T1w GRE	374	429	55	350	566	216	311	602	291
32	Scanner 2 [3T]	T1w GRE	181	209	28	161	218	57	140	251	111
35	Scanner 2 [3T]	T1w GRE	176	213	37	147	215	68	130	232	102
30	Scanner 2 [3T]	T1w GRE	235	262	27	166	273	107	162	318	156
38	Scanner 2 [3T]	T1w GRE	306	351	45	282	368	86	232	374	142
28	Scanner 2 [3T]	T1w GRE	247	298	51	218	324	106	175	338	163
44	Scanner 2 [3T]	T1w GRE	317	345	28	287	364	77	270	368	98
42	Scanner 2 [3T]	T1w GRE	199	250	51	194	277	83	171	340	169
34	Scanner 2 [3T]	T2w TSE	141	189	48	120	291	171	116	302	186
37	Scanner 2 [3T]	T2w TSE	120	180	60	94	241	147	92	325	233
27	Scanner 2 [3T]	T2w TSE	235	381	146	235	543	308	167	601	434
43	Scanner 2 [3T]	T2w TSE	152	223	71	137	277	140	116	311	195
41	Scanner 2 [3T]	T2w TSE	109	220	111	109	492	383	116	484	368
33	Scanner 2 [3T]	T2w TSE	133	170	37	127	271	144	117	289	172
36	Scanner 2 [3T]	T2w TSE	205	309	104	181	568	387	181	574	393
31	Scanner 2 [3T]	T2w TSE	199	241	42	181	361	180	170	632	462
39	Scanner 2 [3T]	T2w TSE	226	307	81	224	334	110	193	393	200
29	Scanner 2 [3T]	T2w TSE	149	202	53	91	227	136	91	487	396
45	Scanner 2 [3T]	T2w TSE	169	241	72	145	330	185	100	330	230
40	Scanner 2 [3T]	T2w TSE	138	228	90	138	403	265	90	403	313
32	Scanner 2 [3T]	T2w TSE	117	150	33	108	204	96	74	233	159
35	Scanner 2 [3T]	T2w TSE	141	179	38	105	231	126	95	274	179
30	Scanner 2 [3T]	T2w TSE	133	192	59	123	350	227	113	482	369
38	Scanner 2 [3T]	T2w TSE	154	217	63	158	297	139	128	358	230
28	Scanner 2 [3T]	T2w TSE	86	178	92	65	228	163	57	252	195
44	Scanner 2 [3T]	T2w TSE	141	225	84	123	343	220	123	436	313
42	Scanner 2 [3T]	T2w TSE	296	370	74	265	441	176	175	638	463
69	Scanner 3 [1.5T]	T1w GRE	141	169	28	115	179	64	105	200	95
85	Scanner 3 [1.5T]	T1w GRE	181	199	18	171	211	40	141	218	77
80	Scanner 3 [1.5T]	T1w GRE	192	208	16	172	212	40	135	225	90
83	Scanner 3 [1.5T]	T1w GRE	199	225	26	166	232	66	118	244	126
75	Scanner 3 [1.5T]	T1w GRE	197	218	21	174	220	46	134	224	90
70	Scanner 3 [1.5T]	T1w GRE	162	193	31	149	198	49	144	206	62
78	Scanner 3 [1.5T]	T1w GRE	151	184	33	119	186	67	110	196	86
73	Scanner 3 [1.5T]	T1w GRE	187	227	40	173	235	62	165	270	105
68	Scanner 3 [1.5T]	T1w GRE	140	167	27	137	173	36	104	182	78
87	Scanner 3 [1.5T]	T1w GRE	140	156	16	104	162	58	104	169	65
82	Scanner 3 [1.5T]	T1w GRE	163	183	20	117	190	73	105	189	84
74	Scanner 3 [1.5T]	T1w GRE	190	207	17	171	217	46	142	222	80
77	Scanner 3 [1.5T]	T1w GRE	178	199	21	152	204	52	131	213	82
72	Scanner 3 [1.5T]	T1w GRE	133	144	11	122	148	26	120	155	35
67	Scanner 3 [1.5T]	T1w GRE	177	222	45	177	233	56	144	238	94
86	Scanner 3 [1.5T]	T1w GRE	137	151	14	128	165	37	128	172	44
81	Scanner 3 [1.5T]	T1w GRE	169	181	12	164	187	23	116	191	75
84	Scanner 3 [1.5T]	T1w GRE	135	156	21	133	162	29	111	162	51
76	Scanner 3 [1.5T]	T1w GRE	163	192	29	136	193	57	107	196	89
71	Scanner 3 [1.5T]	T1w GRE	172	233	61	162	234	72	124	233	109
79	Scanner 3 [1.5T]	T1w GRE	194	215	21	172	222	50	140	225	85
66	Scanner 3 [1.5T]	T1w GRE	153	172	19	136	174	38	90	190	100
69	Scanner 3 [1.5T]	T2w TSE	79	109	30	69	129	60	65	213	148
85	Scanner 3 [1.5T]	T2w TSE	115	158	43	98	199	101	83	213	130
80	Scanner 3 [1.5T]	T2w TSE	91	142	51	91	204	113	91	263	172
83	Scanner 3 [1.5T]	T2w TSE	75	113	38	69	163	94	67	232	165
75	Scanner 3 [1.5T]	T2w TSE	44	77	33	46	135	89	36	164	128
70	Scanner 3 [1.5T]	T2w TSE	90	145	55	86	175	89	86	271	185
78	Scanner 3 [1.5T]	T2w TSE	78	122	44	65	141	76	48	160	112
73	Scanner 3 [1.5T]	T2w TSE	90	127	37	85	233	148	79	233	154
68	Scanner 3 [1.5T]	T2w TSE	86	121	35	66	147	81	64	167	103
87	Scanner 3 [1.5T]	T2w TSE	107	159	52	79	163	84	60	195	135
82	Scanner 3 [1.5T]	T2w TSE	79	140	61	67	169	102	63	215	152
74	Scanner 3 [1.5T]	T2w TSE	153	188	35	133	206	73	123	209	86
77	Scanner 3 [1.5T]	T2w TSE	106	148	42	103	255	152	90	277	187
72	Scanner 3 [1.5T]	T2w TSE	111	139	28	97	171	74	89	205	116
67	Scanner 3 [1.5T]	T2w TSE	70	155	85	65	155	90	50	300	250
86	Scanner 3 [1.5T]	T2w TSE	77	157	80	68	213	145	68	213	145
81	Scanner 3 [1.5T]	T2w TSE	88	125	37	82	190	108	72	192	120
84	Scanner 3 [1.5T]	T2w TSE	70	95	25	65	123	58	63	159	96
76	Scanner 3 [1.5T]	T2w TSE	75	102	27	75	140	65	67	184	117
71	Scanner 3 [1.5T]	T2w TSE	69	117	48	56	227	171	56	227	171
79	Scanner 3 [1.5T]	T2w TSE	46	92	46	44	142	98	42	204	162
66	Scanner 3 [1.5T]	T2w TSE	72	116	44	64	145	81	57	167	110
