# Supplementary material for: The role of parametric feature maps to correct different volume of interest sizes: an in vivo liver MRI study
Source: Eur Radiol Exp. 2023 Sep 6;7:48. doi: 10.1186/s41747-023-00362-9 (PMC10480134; doi:10.1186/s41747-023-00362-9)
Supplement: Supplementary file 6 — Additional file 6. OCCC data for the VOI sizes of 20 and 30 mm from the original images (conventional extraction). [file 41747_2023_362_MOESM6_ESM.xlsx]

## Sheet: MWU OVER ROI originals
	scanner	sequence	feature	occc	precScanner 1on	accuracy
195	Scanner 2	T1w GRE	original_firstorder_Mean	0.998954	0.999233	0.999721
187	Scanner 2	T1w GRE	original_firstorder_10Percentile	0.998939	0.99968	0.999258
200	Scanner 2	T1w GRE	original_firstorder_RootMeanSquared	0.998916	0.999228	0.999688
196	Scanner 2	T1w GRE	original_firstorder_Median	0.997914	0.998221	0.999692
188	Scanner 2	T1w GRE	original_firstorder_90Percentile	0.994837	0.998329	0.996502
289	Scanner 2	T2w TSE	original_firstorder_Median	0.992803	0.992856	0.999946
288	Scanner 2	T2w TSE	original_firstorder_Mean	0.992229	0.992571	0.999655
293	Scanner 2	T2w TSE	original_firstorder_RootMeanSquared	0.991909	0.992418	0.999486
94	Scanner 3	T2w TSE	original_firstorder_10Percentile	0.991854	0.992551	0.999298
475	Scanner 1	T2w TSE	original_firstorder_Median	0.989753	0.990393	0.999354
280	Scanner 2	T2w TSE	original_firstorder_10Percentile	0.988114	0.990486	0.997605
466	Scanner 1	T2w TSE	original_firstorder_10Percentile	0.986586	0.989395	0.997161
386	Scanner 1	T1w GRE	original_firstorder_RootMeanSquared	0.986366	0.986557	0.999807
381	Scanner 1	T1w GRE	original_firstorder_Mean	0.986226	0.986533	0.999689
193	Scanner 2	T1w GRE	original_firstorder_Maximum	0.986072	0.996495	0.989541
474	Scanner 1	T2w TSE	original_firstorder_Mean	0.983707	0.985897	0.997778
103	Scanner 3	T2w TSE	original_firstorder_Median	0.983661	0.984316	0.999334
102	Scanner 3	T2w TSE	original_firstorder_Mean	0.983498	0.984313	0.999172
9	Scanner 3	T1w GRE	original_firstorder_Mean	0.983475	0.986678	0.996753
14	Scanner 3	T1w GRE	original_firstorder_RootMeanSquared	0.983439	0.98649	0.996907
107	Scanner 3	T2w TSE	original_firstorder_RootMeanSquared	0.982899	0.983796	0.999087
479	Scanner 1	T2w TSE	original_firstorder_RootMeanSquared	0.981927	0.984708	0.997176
382	Scanner 1	T1w GRE	original_firstorder_Median	0.979912	0.981474	0.998409
10	Scanner 3	T1w GRE	original_firstorder_Median	0.979104	0.983216	0.995818
281	Scanner 2	T2w TSE	original_firstorder_90Percentile	0.978118	0.986251	0.991753
2	Scanner 3	T1w GRE	original_firstorder_90Percentile	0.97461	0.977194	0.997356
373	Scanner 1	T1w GRE	original_firstorder_10Percentile	0.973585	0.987048	0.98636
1	Scanner 3	T1w GRE	original_firstorder_10Percentile	0.97354	0.990638	0.98274
374	Scanner 1	T1w GRE	original_firstorder_90Percentile	0.969006	0.982044	0.986724
241	Scanner 2	T1w GRE	original_glrlm_RunVariance	0.963126	0.974944	0.987878
264	Scanner 2	T1w GRE	original_gldm_DependenceVariance	0.95984	0.973132	0.986341
272	Scanner 2	T1w GRE	original_gldm_SmallDependenceEmphasis	0.958454	0.960306	0.998072
259	Scanner 2	T1w GRE	original_glszm_ZonePercentage	0.956603	0.95739	0.999178
95	Scanner 3	T2w TSE	original_firstorder_90Percentile	0.955002	0.957093	0.997815
467	Scanner 1	T2w TSE	original_firstorder_90Percentile	0.95386	0.969529	0.983839
233	Scanner 2	T1w GRE	original_glrlm_LongRunEmphasis	0.944334	0.967511	0.976044
197	Scanner 2	T1w GRE	original_firstorder_Minimum	0.942893	0.993613	0.948954
240	Scanner 2	T1w GRE	original_glrlm_RunPercentage	0.94121	0.955051	0.985507
263	Scanner 2	T1w GRE	original_gldm_DependenceNonUniformityNormalized	0.939235	0.946501	0.992323
268	Scanner 2	T1w GRE	original_gldm_LargeDependenceEmphasis	0.937788	0.964618	0.972185
547	Scanner 1	T2w TSE	original_gldm_LargeDependenceEmphasis	0.93627	0.958647	0.976658
419	Scanner 1	T1w GRE	original_glrlm_LongRunEmphasis	0.935226	0.942123	0.992679
512	Scanner 1	T2w TSE	original_glrlm_LongRunEmphasis	0.933899	0.958544	0.97429
427	Scanner 1	T1w GRE	original_glrlm_RunVariance	0.932746	0.948521	0.983369
521	Scanner 1	T2w TSE	original_glrlm_ShortRunEmphasis	0.932377	0.947654	0.983879
519	Scanner 1	T2w TSE	original_glrlm_RunPercentage	0.930308	0.951815	0.977404
211	Scanner 2	T1w GRE	original_glcm_DifferenceAverage	0.928115	0.956638	0.970185
518	Scanner 1	T2w TSE	original_glrlm_RunLengthNonUniformityNormalized	0.927108	0.944626	0.981454
520	Scanner 1	T2w TSE	original_glrlm_RunVariance	0.926411	0.962968	0.962037
239	Scanner 2	T1w GRE	original_glrlm_RunLengthNonUniformityNormalized	0.925414	0.941909	0.982487
543	Scanner 1	T2w TSE	original_gldm_DependenceVariance	0.923853	0.94759	0.97495
494	Scanner 1	T2w TSE	original_glcm_Idm	0.92248	0.941389	0.979914
428	Scanner 1	T1w GRE	original_glrlm_ShortRunEmphasis	0.9219	0.927511	0.99395
426	Scanner 1	T1w GRE	original_glrlm_RunPercentage	0.920987	0.932009	0.988174
242	Scanner 2	T1w GRE	original_glrlm_ShortRunEmphasis	0.919644	0.945548	0.972604
454	Scanner 1	T1w GRE	original_gldm_LargeDependenceEmphasis	0.917987	0.933742	0.983128
7	Scanner 3	T1w GRE	original_firstorder_Maximum	0.917527	0.961527	0.95424
493	Scanner 1	T2w TSE	original_glcm_Id	0.916849	0.938511	0.976919
425	Scanner 1	T1w GRE	original_glrlm_RunLengthNonUniformityNormalized	0.915096	0.925259	0.989016
499	Scanner 1	T2w TSE	original_glcm_InverseVariance	0.914999	0.931825	0.981943
551	Scanner 1	T2w TSE	original_gldm_SmallDependenceEmphasis	0.904989	0.926559	0.97672
538	Scanner 1	T2w TSE	original_glszm_ZonePercentage	0.904757	0.934856	0.967803
458	Scanner 1	T1w GRE	original_gldm_SmallDependenceEmphasis	0.904427	0.921642	0.981321
445	Scanner 1	T1w GRE	original_glszm_ZonePercentage	0.900029	0.919777	0.978529
209	Scanner 2	T1w GRE	original_glcm_Contrast	0.899464	0.917505	0.980337
104	Scanner 3	T2w TSE	original_firstorder_Minimum	0.898396	0.95497	0.940759
542	Scanner 1	T2w TSE	original_gldm_DependenceNonUniformityNormalized	0.896214	0.936061	0.957431
476	Scanner 1	T2w TSE	original_firstorder_Minimum	0.896071	0.941291	0.95196
122	Scanner 3	T2w TSE	original_glcm_Idm	0.88294	0.892082	0.989752
220	Scanner 2	T1w GRE	original_glcm_InverseVariance	0.878672	0.953442	0.921579
121	Scanner 3	T2w TSE	original_glcm_Id	0.875963	0.886851	0.987723
308	Scanner 2	T2w TSE	original_glcm_Idm	0.87557	0.876038	0.999466
214	Scanner 2	T1w GRE	original_glcm_Id	0.873953	0.949502	0.920433
450	Scanner 1	T1w GRE	original_gldm_DependenceVariance	0.87297	0.931072	0.937596
32	Scanner 3	T1w GRE	original_glcm_Imc1	0.872348	0.910939	0.957636
406	Scanner 1	T1w GRE	original_glcm_InverseVariance	0.867955	0.918981	0.944476
397	Scanner 1	T1w GRE	original_glcm_DifferenceAverage	0.867938	0.914626	0.948954
449	Scanner 1	T1w GRE	original_gldm_DependenceNonUniformityNormalized	0.867726	0.928411	0.934635
400	Scanner 1	T1w GRE	original_glcm_Id	0.866858	0.922908	0.939268
401	Scanner 1	T1w GRE	original_glcm_Idm	0.866723	0.920859	0.941211
215	Scanner 2	T1w GRE	original_glcm_Idm	0.864998	0.948819	0.911658
313	Scanner 2	T2w TSE	original_glcm_InverseVariance	0.864024	0.865177	0.998668
307	Scanner 2	T2w TSE	original_glcm_Id	0.863962	0.865144	0.998634
127	Scanner 3	T2w TSE	original_glcm_InverseVariance	0.862639	0.882308	0.977707
395	Scanner 1	T1w GRE	original_glcm_Contrast	0.850721	0.884856	0.961423
191	Scanner 2	T1w GRE	original_firstorder_InterquartileRange	0.847081	0.890452	0.951294
118	Scanner 3	T2w TSE	original_glcm_DifferenceAverage	0.841862	0.86863	0.969183
490	Scanner 1	T2w TSE	original_glcm_DifferenceAverage	0.841026	0.894605	0.94011
326	Scanner 2	T2w TSE	original_glrlm_LongRunEmphasis	0.840994	0.905546	0.928715
335	Scanner 2	T2w TSE	original_glrlm_ShortRunEmphasis	0.837454	0.900355	0.930138
379	Scanner 1	T1w GRE	original_firstorder_Maximum	0.836289	0.910484	0.918511
199	Scanner 2	T1w GRE	original_firstorder_RobustMeanAbsoluteDeviation	0.836127	0.932264	0.896878
334	Scanner 2	T2w TSE	original_glrlm_RunVariance	0.83192	0.90413	0.920133
357	Scanner 2	T2w TSE	original_gldm_DependenceVariance	0.831775	0.911074	0.912961
279	Scanner 2	T1w GRE	original_ngtdm_Strength	0.828414	0.888732	0.93213
333	Scanner 2	T2w TSE	original_glrlm_RunPercentage	0.827989	0.899597	0.9204
361	Scanner 2	T2w TSE	original_gldm_LargeDependenceEmphasis	0.826944	0.905174	0.913575
332	Scanner 2	T2w TSE	original_glrlm_RunLengthNonUniformityNormalized	0.826935	0.895848	0.923075
482	Scanner 1	T2w TSE	original_firstorder_Uniformity	0.82407	0.961241	0.857298
296	Scanner 2	T2w TSE	original_firstorder_Uniformity	0.822477	0.901881	0.911957
116	Scanner 3	T2w TSE	original_glcm_Contrast	0.822475	0.852414	0.964878
549	Scanner 1	T2w TSE	original_gldm_LargeDependenceLowGrayLevelEmphasis	0.821493	0.943148	0.871011
119	Scanner 3	T2w TSE	original_glcm_DifferenceEntropy	0.815123	0.87176	0.935032
377	Scanner 1	T1w GRE	original_firstorder_InterquartileRange	0.814248	0.957534	0.850359
509	Scanner 1	T2w TSE	original_glrlm_GrayLevelNonUniformityNormalized	0.809294	0.958372	0.844447
323	Scanner 2	T2w TSE	original_glrlm_GrayLevelNonUniformityNormalized	0.808804	0.894894	0.903799
55	Scanner 3	T1w GRE	original_glrlm_RunVariance	0.807452	0.854495	0.944947
194	Scanner 2	T1w GRE	original_firstorder_MeanAbsoluteDeviation	0.802256	0.92417	0.868083
501	Scanner 1	T2w TSE	original_glcm_JointEnergy	0.801195	0.973442	0.823054
304	Scanner 2	T2w TSE	original_glcm_DifferenceAverage	0.799421	0.808229	0.989102
356	Scanner 2	T2w TSE	original_gldm_DependenceNonUniformityNormalized	0.795198	0.877049	0.906675
385	Scanner 1	T1w GRE	original_firstorder_RobustMeanAbsoluteDeviation	0.79448	0.945383	0.840379
470	Scanner 1	T2w TSE	original_firstorder_InterquartileRange	0.794192	0.92331	0.860157
478	Scanner 1	T2w TSE	original_firstorder_RobustMeanAbsoluteDeviation	0.789405	0.928013	0.850639
33	Scanner 3	T1w GRE	original_glcm_Imc2	0.788538	0.860457	0.916418
213	Scanner 2	T1w GRE	original_glcm_DifferenceVariance	0.787311	0.832423	0.945806
148	Scanner 3	T2w TSE	original_glrlm_RunVariance	0.784961	0.937781	0.837041
491	Scanner 1	T2w TSE	original_glcm_DifferenceEntropy	0.783854	0.896874	0.873985
47	Scanner 3	T1w GRE	original_glrlm_LongRunEmphasis	0.781252	0.845486	0.924027
212	Scanner 2	T1w GRE	original_glcm_DifferenceEntropy	0.775816	0.930234	0.834001
140	Scanner 3	T2w TSE	original_glrlm_LongRunEmphasis	0.774068	0.928792	0.833414
352	Scanner 2	T2w TSE	original_glszm_ZonePercentage	0.77394	0.863942	0.895824
210	Scanner 2	T1w GRE	original_glcm_Correlation	0.773602	0.842812	0.917882
365	Scanner 2	T2w TSE	original_gldm_SmallDependenceEmphasis	0.772314	0.856935	0.901251
120	Scanner 3	T2w TSE	original_glcm_DifferenceVariance	0.771832	0.818331	0.943179
82	Scanner 3	T1w GRE	original_gldm_LargeDependenceEmphasis	0.76825	0.853462	0.900157
305	Scanner 2	T2w TSE	original_glcm_DifferenceEntropy	0.764171	0.803371	0.951206
315	Scanner 2	T2w TSE	original_glcm_JointEnergy	0.762012	0.890364	0.855843
218	Scanner 2	T1w GRE	original_glcm_Imc1	0.761092	0.816381	0.932275
78	Scanner 3	T1w GRE	original_gldm_DependenceVariance	0.760314	0.866535	0.877419
533	Scanner 1	T2w TSE	original_glszm_SizeZoneNonUniformityNormalized	0.75878	0.788532	0.962268
534	Scanner 1	T2w TSE	original_glszm_SmallAreaEmphasis	0.75813	0.788101	0.961971
290	Scanner 2	T2w TSE	original_firstorder_Minimum	0.757226	0.884292	0.856308
414	Scanner 1	T1w GRE	original_glcm_SumSquares	0.753776	0.914067	0.82464
5	Scanner 3	T1w GRE	original_firstorder_InterquartileRange	0.752467	0.852747	0.882404
398	Scanner 1	T1w GRE	original_glcm_DifferenceEntropy	0.7508	0.887113	0.84634
557	Scanner 1	T2w TSE	original_ngtdm_Contrast	0.750604	0.843803	0.889549
219	Scanner 2	T1w GRE	original_glcm_Imc2	0.747446	0.838134	0.891797
318	Scanner 2	T2w TSE	original_glcm_MaximumProbability	0.746173	0.899512	0.829531
180	Scanner 3	T2w TSE	original_gldm_SmallDependenceHighGrayLevelEmphasis	0.745914	0.811653	0.919006
530	Scanner 1	T2w TSE	original_glszm_LargeAreaLowGrayLevelEmphasis	0.74343	0.990048	0.750904
38	Scanner 3	T1w GRE	original_glcm_MCC	0.742186	0.846252	0.877027
469	Scanner 1	T2w TSE	original_firstorder_Entropy	0.741641	0.928514	0.798739
380	Scanner 1	T1w GRE	original_firstorder_MeanAbsoluteDeviation	0.737454	0.931997	0.791263
13	Scanner 3	T1w GRE	original_firstorder_RobustMeanAbsoluteDeviation	0.735992	0.844714	0.871291
452	Scanner 1	T1w GRE	original_gldm_GrayLevelVariance	0.735004	0.897336	0.819096
390	Scanner 1	T1w GRE	original_firstorder_Variance	0.734565	0.896581	0.819296
284	Scanner 2	T2w TSE	original_firstorder_InterquartileRange	0.733498	0.821443	0.892939
504	Scanner 1	T2w TSE	original_glcm_MaximumProbability	0.729903	0.961574	0.75907
54	Scanner 3	T1w GRE	original_glrlm_RunPercentage	0.729896	0.829769	0.879638
417	Scanner 1	T1w GRE	original_glrlm_GrayLevelVariance	0.726111	0.893105	0.813018
149	Scanner 3	T2w TSE	original_glrlm_ShortRunEmphasis	0.724373	0.898289	0.806391
283	Scanner 2	T2w TSE	original_firstorder_Entropy	0.723597	0.849527	0.851764
275	Scanner 2	T1w GRE	original_ngtdm_Busyness	0.722477	0.736802	0.980557
106	Scanner 3	T2w TSE	original_firstorder_RobustMeanAbsoluteDeviation	0.717247	0.741506	0.967284
292	Scanner 2	T2w TSE	original_firstorder_RobustMeanAbsoluteDeviation	0.717244	0.818954	0.875806
147	Scanner 3	T2w TSE	original_glrlm_RunPercentage	0.716544	0.908654	0.788578
56	Scanner 3	T1w GRE	original_glrlm_ShortRunEmphasis	0.712388	0.808712	0.880892
437	Scanner 1	T1w GRE	original_glszm_LargeAreaLowGrayLevelEmphasis	0.712088	0.727585	0.978701
473	Scanner 1	T2w TSE	original_firstorder_MeanAbsoluteDeviation	0.708224	0.858371	0.825078
302	Scanner 2	T2w TSE	original_glcm_Contrast	0.708205	0.725183	0.976588
175	Scanner 3	T2w TSE	original_gldm_LargeDependenceEmphasis	0.703999	0.900395	0.781877
110	Scanner 3	T2w TSE	original_firstorder_Uniformity	0.703272	0.812293	0.865787
135	Scanner 3	T2w TSE	original_glcm_SumSquares	0.700076	0.741993	0.943507
394	Scanner 1	T1w GRE	original_glcm_ClusterTendency	0.699827	0.934972	0.748501
146	Scanner 3	T2w TSE	original_glrlm_RunLengthNonUniformityNormalized	0.698776	0.894399	0.78128
278	Scanner 2	T1w GRE	original_ngtdm_Contrast	0.698638	0.867736	0.805128
101	Scanner 3	T2w TSE	original_firstorder_MeanAbsoluteDeviation	0.697565	0.750633	0.929303
383	Scanner 1	T1w GRE	original_firstorder_Minimum	0.696296	0.873504	0.79713
129	Scanner 3	T2w TSE	original_glcm_JointEnergy	0.693894	0.840795	0.825284
399	Scanner 1	T1w GRE	original_glcm_DifferenceVariance	0.693809	0.791877	0.876157
177	Scanner 3	T2w TSE	original_gldm_LargeDependenceLowGrayLevelEmphasis	0.688716	0.708622	0.971909
53	Scanner 3	T1w GRE	original_glrlm_RunLengthNonUniformityNormalized	0.683465	0.802696	0.851461
554	Scanner 1	T2w TSE	original_ngtdm_Busyness	0.681165	0.854617	0.797041
179	Scanner 3	T2w TSE	original_gldm_SmallDependenceEmphasis	0.680405	0.937514	0.725754
137	Scanner 3	T2w TSE	original_glrlm_GrayLevelNonUniformityNormalized	0.678903	0.808703	0.839497
97	Scanner 3	T2w TSE	original_firstorder_Entropy	0.677406	0.80008	0.846673
488	Scanner 1	T2w TSE	original_glcm_Contrast	0.676713	0.80893	0.836553
39	Scanner 3	T1w GRE	original_glcm_MaximumProbability	0.670067	0.88316	0.758716
8	Scanner 3	T1w GRE	original_firstorder_MeanAbsoluteDeviation	0.669236	0.834524	0.801938
173	Scanner 3	T2w TSE	original_gldm_GrayLevelVariance	0.669021	0.717746	0.932113
111	Scanner 3	T2w TSE	original_firstorder_Variance	0.665983	0.714509	0.932084
287	Scanner 2	T2w TSE	original_firstorder_MeanAbsoluteDeviation	0.664441	0.770721	0.862103
171	Scanner 3	T2w TSE	original_gldm_DependenceVariance	0.661075	0.84213	0.785004
138	Scanner 3	T2w TSE	original_glrlm_GrayLevelVariance	0.660706	0.71672	0.921846
132	Scanner 3	T2w TSE	original_glcm_MaximumProbability	0.657468	0.83066	0.791501
166	Scanner 3	T2w TSE	original_glszm_ZonePercentage	0.655973	0.932934	0.703129
306	Scanner 2	T2w TSE	original_glcm_DifferenceVariance	0.647844	0.685393	0.945215
77	Scanner 3	T1w GRE	original_gldm_DependenceNonUniformityNormalized	0.646758	0.847218	0.76339
249	Scanner 2	T1w GRE	original_glszm_LargeAreaEmphasis	0.641836	0.791133	0.811286
228	Scanner 2	T1w GRE	original_glcm_SumSquares	0.641459	0.865907	0.740795
461	Scanner 1	T1w GRE	original_ngtdm_Busyness	0.640084	0.662357	0.966374
498	Scanner 1	T2w TSE	original_glcm_Imc2	0.639598	0.848251	0.754019
17	Scanner 3	T1w GRE	original_firstorder_Uniformity	0.638928	0.876026	0.729348
387	Scanner 1	T1w GRE	original_firstorder_Skewness	0.638437	0.665048	0.959987
170	Scanner 3	T2w TSE	original_gldm_DependenceNonUniformityNormalized	0.636417	0.871286	0.730435
286	Scanner 2	T2w TSE	original_firstorder_Maximum	0.635672	0.764916	0.831035
28	Scanner 3	T1w GRE	original_glcm_Id	0.632101	0.775511	0.815077
29	Scanner 3	T1w GRE	original_glcm_Idm	0.632099	0.775534	0.815051
98	Scanner 3	T2w TSE	original_firstorder_InterquartileRange	0.631386	0.669347	0.943286
22	Scanner 3	T1w GRE	original_glcm_ClusterTendency	0.629889	0.799543	0.787811
204	Scanner 2	T1w GRE	original_firstorder_Variance	0.62678	0.852166	0.735514
266	Scanner 2	T1w GRE	original_gldm_GrayLevelVariance	0.62523	0.851257	0.734479
320	Scanner 2	T2w TSE	original_glcm_SumEntropy	0.624148	0.847901	0.73611
392	Scanner 1	T1w GRE	original_glcm_ClusterProminence	0.623791	0.7538	0.827528
231	Scanner 2	T1w GRE	original_glrlm_GrayLevelVariance	0.623724	0.847658	0.73582
128	Scanner 3	T2w TSE	original_glcm_JointAverage	0.621079	0.819879	0.757525
133	Scanner 3	T2w TSE	original_glcm_SumAverage	0.621079	0.819879	0.757525
472	Scanner 1	T2w TSE	original_firstorder_Maximum	0.618475	0.785617	0.787248
405	Scanner 1	T1w GRE	original_glcm_Imc2	0.618226	0.76959	0.803318
4	Scanner 3	T1w GRE	original_firstorder_Entropy	0.612183	0.852393	0.718193
516	Scanner 1	T2w TSE	original_glrlm_RunEntropy	0.610729	0.916691	0.666232
525	Scanner 1	T2w TSE	original_glszm_GrayLevelNonUniformityNormalized	0.610317	0.910796	0.670091
506	Scanner 1	T2w TSE	original_glcm_SumEntropy	0.610166	0.906619	0.673012
80	Scanner 3	T1w GRE	original_gldm_GrayLevelVariance	0.609979	0.786037	0.776018
348	Scanner 2	T2w TSE	original_glszm_SmallAreaEmphasis	0.608939	0.687796	0.885349
18	Scanner 3	T1w GRE	original_firstorder_Variance	0.608642	0.78399	0.776339
41	Scanner 3	T1w GRE	original_glcm_SumEntropy	0.606705	0.885116	0.685452
254	Scanner 2	T1w GRE	original_glszm_SizeZoneNonUniformityNormalized	0.606631	0.671636	0.903213
376	Scanner 1	T1w GRE	original_firstorder_Entropy	0.603893	0.934518	0.646209
433	Scanner 1	T1w GRE	original_glszm_GrayLevelVariance	0.603047	0.823582	0.732224
115	Scanner 3	T2w TSE	original_glcm_ClusterTendency	0.599894	0.654815	0.916128
44	Scanner 3	T1w GRE	original_glrlm_GrayLevelNonUniformityNormalized	0.599165	0.863052	0.69424
42	Scanner 3	T1w GRE	original_glcm_SumSquares	0.597683	0.772028	0.774172
190	Scanner 2	T1w GRE	original_firstorder_Entropy	0.597545	0.927209	0.644456
24	Scanner 3	T1w GRE	original_glcm_Correlation	0.597198	0.801178	0.745401
552	Scanner 1	T2w TSE	original_gldm_SmallDependenceHighGrayLevelEmphasis	0.595975	0.814384	0.73181
330	Scanner 2	T2w TSE	original_glrlm_RunEntropy	0.593042	0.834096	0.711
347	Scanner 2	T2w TSE	original_glszm_SizeZoneNonUniformityNormalized	0.592618	0.684031	0.866361
130	Scanner 3	T2w TSE	original_glcm_JointEntropy	0.590633	0.821708	0.718787
260	Scanner 2	T1w GRE	original_glszm_ZoneVariance	0.585496	0.793058	0.738276
396	Scanner 1	T1w GRE	original_glcm_Correlation	0.585112	0.731062	0.800359
208	Scanner 2	T1w GRE	original_glcm_ClusterTendency	0.584319	0.913063	0.639955
463	Scanner 1	T1w GRE	original_ngtdm_Complexity	0.582695	0.811535	0.718016
114	Scanner 3	T2w TSE	original_glcm_ClusterShade	0.582293	0.625649	0.930702
247	Scanner 2	T1w GRE	original_glszm_GrayLevelVariance	0.580842	0.829047	0.700613
198	Scanner 2	T1w GRE	original_firstorder_Range	0.580782	0.910842	0.637632
45	Scanner 3	T1w GRE	original_glrlm_GrayLevelVariance	0.580277	0.782181	0.74187
507	Scanner 1	T2w TSE	original_glcm_SumSquares	0.57468	0.729367	0.787915
207	Scanner 2	T1w GRE	original_glcm_ClusterShade	0.574201	0.705473	0.813924
36	Scanner 3	T1w GRE	original_glcm_JointEnergy	0.567851	0.856761	0.662788
150	Scanner 3	T2w TSE	original_glrlm_ShortRunHighGrayLevelEmphasis	0.564745	0.763096	0.740071
227	Scanner 2	T1w GRE	original_glcm_SumEntropy	0.56344	0.944151	0.596769
464	Scanner 1	T1w GRE	original_ngtdm_Contrast	0.560962	0.784614	0.714954
404	Scanner 1	T1w GRE	original_glcm_Imc1	0.560526	0.704367	0.795787
37	Scanner 3	T1w GRE	original_glcm_JointEntropy	0.559429	0.835766	0.66936
174	Scanner 3	T2w TSE	original_gldm_HighGrayLevelEmphasis	0.558157	0.763416	0.731131
389	Scanner 1	T1w GRE	original_firstorder_Uniformity	0.555428	0.931107	0.596525
251	Scanner 2	T1w GRE	original_glszm_LargeAreaLowGrayLevelEmphasis	0.551648	0.723549	0.762419
112	Scanner 3	T2w TSE	original_glcm_Autocorrelation	0.551061	0.76419	0.721105
483	Scanner 1	T2w TSE	original_firstorder_Variance	0.549774	0.710577	0.7737
139	Scanner 3	T2w TSE	original_glrlm_HighGrayLevelRunEmphasis	0.549504	0.760993	0.722089
545	Scanner 1	T2w TSE	original_gldm_GrayLevelVariance	0.549028	0.710091	0.77318
255	Scanner 2	T1w GRE	original_glszm_SmallAreaEmphasis	0.548543	0.62646	0.875623
416	Scanner 1	T1w GRE	original_glrlm_GrayLevelNonUniformityNormalized	0.547487	0.928293	0.589778
339	Scanner 2	T2w TSE	original_glszm_GrayLevelNonUniformityNormalized	0.546605	0.772573	0.707513
86	Scanner 3	T1w GRE	original_gldm_SmallDependenceEmphasis	0.545052	0.615888	0.884986
93	Scanner 3	T1w GRE	original_ngtdm_Strength	0.54467	0.553613	0.983847
321	Scanner 2	T2w TSE	original_glcm_SumSquares	0.543582	0.612668	0.887238
25	Scanner 3	T1w GRE	original_glcm_DifferenceAverage	0.543036	0.66099	0.821549
487	Scanner 1	T2w TSE	original_glcm_ClusterTendency	0.542869	0.692185	0.784283
459	Scanner 1	T1w GRE	original_gldm_SmallDependenceHighGrayLevelEmphasis	0.54273	0.725453	0.748125
510	Scanner 1	T2w TSE	original_glrlm_GrayLevelVariance	0.540892	0.703068	0.769331
371	Scanner 2	T2w TSE	original_ngtdm_Contrast	0.538485	0.7846	0.686317
316	Scanner 2	T2w TSE	original_glcm_JointEntropy	0.536603	0.840404	0.638505
435	Scanner 1	T1w GRE	original_glszm_LargeAreaEmphasis	0.535739	0.782672	0.6845
216	Scanner 2	T1w GRE	original_glcm_Idmn	0.524373	0.782951	0.669739
223	Scanner 2	T1w GRE	original_glcm_JointEntropy	0.522457	0.920788	0.567402
217	Scanner 2	T1w GRE	original_glcm_Idn	0.522096	0.793152	0.658255
465	Scanner 1	T1w GRE	original_ngtdm_Strength	0.521761	0.730043	0.714699
514	Scanner 1	T2w TSE	original_glrlm_LongRunLowGrayLevelEmphasis	0.52091	0.840491	0.619769
500	Scanner 1	T2w TSE	original_glcm_JointAverage	0.513729	0.739744	0.694469
505	Scanner 1	T2w TSE	original_glcm_SumAverage	0.513729	0.739744	0.694469
134	Scanner 3	T2w TSE	original_glcm_SumEntropy	0.512772	0.693604	0.739286
413	Scanner 1	T1w GRE	original_glcm_SumEntropy	0.508736	0.938202	0.542245
297	Scanner 2	T2w TSE	original_firstorder_Variance	0.508372	0.575583	0.883231
359	Scanner 2	T2w TSE	original_gldm_GrayLevelVariance	0.508157	0.576039	0.882156
324	Scanner 2	T2w TSE	original_glrlm_GrayLevelVariance	0.50496	0.573986	0.879743
446	Scanner 1	T1w GRE	original_glszm_ZoneVariance	0.503575	0.769555	0.654371
471	Scanner 1	T2w TSE	original_firstorder_Kurtosis	0.502611	0.522931	0.961142
312	Scanner 2	T2w TSE	original_glcm_Imc2	0.501615	0.685586	0.731659
502	Scanner 1	T2w TSE	original_glcm_JointEntropy	0.50059	0.945173	0.529629
492	Scanner 1	T2w TSE	original_glcm_DifferenceVariance	0.497796	0.65161	0.763948
368	Scanner 2	T2w TSE	original_ngtdm_Busyness	0.497603	0.607395	0.819241
408	Scanner 1	T1w GRE	original_glcm_JointEnergy	0.491523	0.910718	0.53971
113	Scanner 3	T2w TSE	original_glcm_ClusterProminence	0.490456	0.524196	0.935634
528	Scanner 1	T2w TSE	original_glszm_LargeAreaEmphasis	0.490087	0.985502	0.497297
89	Scanner 3	T1w GRE	original_ngtdm_Busyness	0.488863	0.531997	0.918921
141	Scanner 3	T2w TSE	original_glrlm_LongRunHighGrayLevelEmphasis	0.488333	0.756125	0.645836
142	Scanner 3	T2w TSE	original_glrlm_LongRunLowGrayLevelEmphasis	0.486628	0.672398	0.723721
65	Scanner 3	T1w GRE	original_glszm_LargeAreaLowGrayLevelEmphasis	0.485903	0.500704	0.97044
158	Scanner 3	T2w TSE	original_glszm_LargeAreaLowGrayLevelEmphasis	0.484937	0.839818	0.577431
409	Scanner 1	T1w GRE	original_glcm_JointEntropy	0.482428	0.934359	0.51632
410	Scanner 1	T1w GRE	original_glcm_MCC	0.479426	0.574266	0.83485
522	Scanner 1	T2w TSE	original_glrlm_ShortRunHighGrayLevelEmphasis	0.472542	0.732717	0.644917
539	Scanner 1	T2w TSE	original_glszm_ZoneVariance	0.468954	0.98749	0.474895
203	Scanner 2	T1w GRE	original_firstorder_Uniformity	0.468182	0.894032	0.523674
546	Scanner 1	T2w TSE	original_gldm_HighGrayLevelEmphasis	0.466674	0.723882	0.644683
423	Scanner 1	T1w GRE	original_glrlm_RunEntropy	0.463811	0.927501	0.500065
511	Scanner 1	T2w TSE	original_glrlm_HighGrayLevelRunEmphasis	0.462168	0.722813	0.639402
237	Scanner 2	T1w GRE	original_glrlm_RunEntropy	0.461374	0.925208	0.498671
154	Scanner 3	T2w TSE	original_glszm_GrayLevelVariance	0.459298	0.613429	0.748738
221	Scanner 2	T1w GRE	original_glcm_JointAverage	0.458705	0.879225	0.521715
226	Scanner 2	T1w GRE	original_glcm_SumAverage	0.458705	0.879225	0.521715
411	Scanner 1	T1w GRE	original_glcm_MaximumProbability	0.457497	0.935026	0.489288
26	Scanner 3	T1w GRE	original_glcm_DifferenceEntropy	0.457159	0.625056	0.731389
230	Scanner 2	T1w GRE	original_glrlm_GrayLevelNonUniformityNormalized	0.455703	0.887534	0.513449
340	Scanner 2	T2w TSE	original_glszm_GrayLevelVariance	0.455091	0.54194	0.839745
224	Scanner 2	T1w GRE	original_glcm_MCC	0.452036	0.516465	0.875249
34	Scanner 3	T1w GRE	original_glcm_InverseVariance	0.45111	0.542078	0.832186
526	Scanner 1	T2w TSE	original_glszm_GrayLevelVariance	0.449291	0.619157	0.72565
484	Scanner 1	T2w TSE	original_glcm_Autocorrelation	0.445425	0.691596	0.644054
225	Scanner 2	T1w GRE	original_glcm_MaximumProbability	0.444789	0.909232	0.489191
51	Scanner 3	T1w GRE	original_glrlm_RunEntropy	0.444141	0.882345	0.503364
301	Scanner 2	T2w TSE	original_glcm_ClusterTendency	0.443552	0.565931	0.783757
60	Scanner 3	T1w GRE	original_glszm_GrayLevelNonUniformityNormalized	0.442119	0.75251	0.587526
285	Scanner 2	T2w TSE	original_firstorder_Kurtosis	0.441218	0.663368	0.665119
303	Scanner 2	T2w TSE	original_glcm_Correlation	0.440418	0.748862	0.588117
73	Scanner 3	T1w GRE	original_glszm_ZonePercentage	0.437929	0.534325	0.819594
311	Scanner 2	T2w TSE	original_glcm_Imc1	0.436318	0.757822	0.575753
23	Scanner 3	T1w GRE	original_glcm_Contrast	0.435096	0.556314	0.782105
11	Scanner 3	T1w GRE	original_firstorder_Minimum	0.430433	0.734626	0.585921
384	Scanner 1	T1w GRE	original_firstorder_Range	0.428017	0.736154	0.581423
535	Scanner 1	T2w TSE	original_glszm_SmallAreaHighGrayLevelEmphasis	0.427399	0.729335	0.586011
144	Scanner 3	T2w TSE	original_glrlm_RunEntropy	0.42478	0.720574	0.589503
163	Scanner 3	T2w TSE	original_glszm_SmallAreaHighGrayLevelEmphasis	0.420526	0.71217	0.590485
513	Scanner 1	T2w TSE	original_glrlm_LongRunHighGrayLevelEmphasis	0.419889	0.680297	0.617214
550	Scanner 1	T2w TSE	original_gldm_LowGrayLevelEmphasis	0.417505	0.78921	0.529017
515	Scanner 1	T2w TSE	original_glrlm_LowGrayLevelRunEmphasis	0.411062	0.788206	0.521516
20	Scanner 3	T1w GRE	original_glcm_ClusterProminence	0.410718	0.666609	0.61613
558	Scanner 1	T2w TSE	original_ngtdm_Strength	0.410568	0.476561	0.861522
477	Scanner 1	T2w TSE	original_firstorder_Range	0.407842	0.656377	0.621353
480	Scanner 1	T2w TSE	original_firstorder_Skewness	0.407338	0.430433	0.946344
222	Scanner 2	T1w GRE	original_glcm_JointEnergy	0.404499	0.887418	0.455816
503	Scanner 1	T2w TSE	original_glcm_MCC	0.399867	0.500436	0.799036
189	Scanner 2	T1w GRE	original_firstorder_Energy	0.398584	0.999808	0.39866
184	Scanner 3	T2w TSE	original_ngtdm_Complexity	0.398578	0.638133	0.6246
489	Scanner 1	T2w TSE	original_glcm_Correlation	0.396246	0.679471	0.583167
527	Scanner 1	T2w TSE	original_glszm_HighGrayLevelZoneEmphasis	0.396131	0.702105	0.564204
456	Scanner 1	T1w GRE	original_gldm_LargeDependenceLowGrayLevelEmphasis	0.395706	0.764836	0.517374
432	Scanner 1	T1w GRE	original_glszm_GrayLevelNonUniformityNormalized	0.393625	0.886591	0.443975
310	Scanner 2	T2w TSE	original_glcm_Idn	0.392798	0.685424	0.573073
178	Scanner 3	T2w TSE	original_gldm_LowGrayLevelEmphasis	0.392002	0.660531	0.593465
378	Scanner 1	T1w GRE	original_firstorder_Kurtosis	0.391047	0.402871	0.97065
155	Scanner 3	T2w TSE	original_glszm_HighGrayLevelZoneEmphasis	0.390574	0.704977	0.554024
143	Scanner 3	T2w TSE	original_glrlm_LowGrayLevelRunEmphasis	0.388527	0.666547	0.582895
523	Scanner 1	T2w TSE	original_glrlm_ShortRunLowGrayLevelEmphasis	0.385069	0.772797	0.49828
291	Scanner 2	T2w TSE	original_firstorder_Range	0.383557	0.580142	0.661144
372	Scanner 2	T2w TSE	original_ngtdm_Strength	0.380547	0.411816	0.924071
440	Scanner 1	T1w GRE	original_glszm_SizeZoneNonUniformityNormalized	0.375877	0.602299	0.62407
153	Scanner 3	T2w TSE	original_glszm_GrayLevelNonUniformityNormalized	0.375702	0.65362	0.574801
366	Scanner 2	T2w TSE	original_gldm_SmallDependenceHighGrayLevelEmphasis	0.375456	0.605537	0.620039
294	Scanner 2	T2w TSE	original_firstorder_Skewness	0.37526	0.408193	0.91932
185	Scanner 3	T2w TSE	original_ngtdm_Contrast	0.371181	0.631999	0.587312
497	Scanner 1	T2w TSE	original_glcm_Imc1	0.370625	0.816598	0.453865
202	Scanner 2	T1w GRE	original_firstorder_TotalEnergy	0.369307	0.999634	0.369442
370	Scanner 2	T2w TSE	original_ngtdm_Complexity	0.36869	0.516044	0.714455
66	Scanner 3	T1w GRE	original_glszm_LowGrayLevelZoneEmphasis	0.368068	0.655802	0.561248
441	Scanner 1	T1w GRE	original_glszm_SmallAreaEmphasis	0.367421	0.618451	0.594098
100	Scanner 3	T2w TSE	original_firstorder_Maximum	0.366007	0.548707	0.667036
151	Scanner 3	T2w TSE	original_glrlm_ShortRunLowGrayLevelEmphasis	0.365889	0.665478	0.549814
277	Scanner 2	T1w GRE	original_ngtdm_Complexity	0.364951	0.835553	0.436777
246	Scanner 2	T1w GRE	original_glszm_GrayLevelNonUniformityNormalized	0.363014	0.824434	0.440319
84	Scanner 3	T1w GRE	original_gldm_LargeDependenceLowGrayLevelEmphasis	0.359189	0.499064	0.719724
159	Scanner 3	T2w TSE	original_glszm_LowGrayLevelZoneEmphasis	0.357404	0.656022	0.544805
442	Scanner 1	T1w GRE	original_glszm_SmallAreaHighGrayLevelEmphasis	0.350231	0.605754	0.578174
531	Scanner 1	T2w TSE	original_glszm_LowGrayLevelZoneEmphasis	0.34808	0.793102	0.438885
75	Scanner 3	T1w GRE	original_gldm_DependenceEntropy	0.347913	0.90305	0.385264
256	Scanner 2	T1w GRE	original_glszm_SmallAreaHighGrayLevelEmphasis	0.347846	0.922314	0.377145
344	Scanner 2	T2w TSE	original_glszm_LargeAreaLowGrayLevelEmphasis	0.347368	0.360498	0.963577
71	Scanner 3	T1w GRE	original_glszm_SmallAreaLowGrayLevelEmphasis	0.346575	0.60118	0.576492
273	Scanner 2	T1w GRE	original_gldm_SmallDependenceHighGrayLevelEmphasis	0.345865	0.955724	0.361888
314	Scanner 2	T2w TSE	original_glcm_JointAverage	0.345805	0.589821	0.586288
319	Scanner 2	T2w TSE	original_glcm_SumAverage	0.345805	0.589821	0.586288
92	Scanner 3	T1w GRE	original_ngtdm_Contrast	0.341585	0.466828	0.731716
270	Scanner 2	T1w GRE	original_gldm_LargeDependenceLowGrayLevelEmphasis	0.341324	0.754783	0.452215
27	Scanner 3	T1w GRE	original_glcm_DifferenceVariance	0.34047	0.496653	0.685529
363	Scanner 2	T2w TSE	original_gldm_LargeDependenceLowGrayLevelEmphasis	0.339008	0.488455	0.694042
248	Scanner 2	T1w GRE	original_glszm_HighGrayLevelZoneEmphasis	0.331168	0.906676	0.365255
108	Scanner 3	T2w TSE	original_firstorder_Skewness	0.329057	0.411715	0.799236
176	Scanner 3	T2w TSE	original_gldm_LargeDependenceHighGrayLevelEmphasis	0.327217	0.772481	0.423592
429	Scanner 1	T1w GRE	original_glrlm_ShortRunHighGrayLevelEmphasis	0.324976	0.565868	0.574297
21	Scanner 3	T1w GRE	original_glcm_ClusterShade	0.324537	0.420045	0.772625
61	Scanner 3	T1w GRE	original_glszm_GrayLevelVariance	0.323641	0.711316	0.454989
49	Scanner 3	T1w GRE	original_glrlm_LongRunLowGrayLevelEmphasis	0.323244	0.517651	0.624443
192	Scanner 2	T1w GRE	original_firstorder_Kurtosis	0.321191	0.402192	0.798603
342	Scanner 2	T2w TSE	original_glszm_LargeAreaEmphasis	0.319909	0.698673	0.457881
164	Scanner 3	T2w TSE	original_glszm_SmallAreaLowGrayLevelEmphasis	0.318898	0.567945	0.561495
407	Scanner 1	T1w GRE	original_glcm_JointAverage	0.316582	0.560582	0.564739
412	Scanner 1	T1w GRE	original_glcm_SumAverage	0.316582	0.560582	0.564739
182	Scanner 3	T2w TSE	original_ngtdm_Busyness	0.313631	0.633419	0.49514
243	Scanner 2	T1w GRE	original_glrlm_ShortRunHighGrayLevelEmphasis	0.311372	0.932472	0.333921
453	Scanner 1	T1w GRE	original_gldm_HighGrayLevelEmphasis	0.310157	0.552878	0.560985
434	Scanner 1	T1w GRE	original_glszm_HighGrayLevelZoneEmphasis	0.309749	0.547183	0.56608
418	Scanner 1	T1w GRE	original_glrlm_HighGrayLevelRunEmphasis	0.309543	0.552101	0.560664
232	Scanner 2	T1w GRE	original_glrlm_HighGrayLevelRunEmphasis	0.307087	0.929647	0.330327
267	Scanner 2	T1w GRE	original_gldm_HighGrayLevelEmphasis	0.305884	0.931255	0.328464
317	Scanner 2	T2w TSE	original_glcm_MCC	0.301077	0.319185	0.94327
353	Scanner 2	T2w TSE	original_glszm_ZoneVariance	0.298299	0.690922	0.43174
309	Scanner 2	T2w TSE	original_glcm_Idmn	0.297168	0.636218	0.467085
265	Scanner 2	T1w GRE	original_gldm_GrayLevelNonUniformity	0.293435	0.929785	0.315594
391	Scanner 1	T1w GRE	original_glcm_Autocorrelation	0.292771	0.52835	0.554123
349	Scanner 2	T2w TSE	original_glszm_SmallAreaHighGrayLevelEmphasis	0.292569	0.554303	0.527814
205	Scanner 2	T1w GRE	original_glcm_Autocorrelation	0.292393	0.944129	0.309696
68	Scanner 3	T1w GRE	original_glszm_SizeZoneNonUniformityNormalized	0.291328	0.337794	0.862444
444	Scanner 1	T1w GRE	original_glszm_ZoneEntropy	0.289139	0.848087	0.340931
234	Scanner 2	T1w GRE	original_glrlm_LongRunHighGrayLevelEmphasis	0.286366	0.910203	0.314618
117	Scanner 3	T2w TSE	original_glcm_Correlation	0.282817	0.496763	0.56932
50	Scanner 3	T1w GRE	original_glrlm_LowGrayLevelRunEmphasis	0.279957	0.517669	0.540803
336	Scanner 2	T2w TSE	original_glrlm_ShortRunHighGrayLevelEmphasis	0.279195	0.574937	0.48561
156	Scanner 3	T2w TSE	original_glszm_LargeAreaEmphasis	0.27842	0.886791	0.313964
536	Scanner 1	T2w TSE	original_glszm_SmallAreaLowGrayLevelEmphasis	0.276993	0.744019	0.372294
15	Scanner 3	T1w GRE	original_firstorder_Skewness	0.276668	0.314695	0.879161
486	Scanner 1	T2w TSE	original_glcm_ClusterShade	0.276053	0.361701	0.763208
360	Scanner 2	T2w TSE	original_gldm_HighGrayLevelEmphasis	0.27457	0.572389	0.479691
354	Scanner 2	T2w TSE	original_gldm_DependenceEntropy	0.273849	0.861638	0.317824
85	Scanner 3	T1w GRE	original_gldm_LowGrayLevelEmphasis	0.273848	0.50728	0.539837
325	Scanner 2	T2w TSE	original_glrlm_HighGrayLevelRunEmphasis	0.27375	0.571327	0.479149
300	Scanner 2	T2w TSE	original_glcm_ClusterShade	0.271983	0.30071	0.904468
63	Scanner 3	T1w GRE	original_glszm_LargeAreaEmphasis	0.268866	0.56013	0.480007
229	Scanner 2	T1w GRE	original_glrlm_GrayLevelNonUniformity	0.267423	0.936823	0.285458
253	Scanner 2	T1w GRE	original_glszm_SizeZoneNonUniformity	0.264474	0.965151	0.274023
58	Scanner 3	T1w GRE	original_glrlm_ShortRunLowGrayLevelEmphasis	0.263676	0.514526	0.512464
548	Scanner 1	T2w TSE	original_gldm_LargeDependenceHighGrayLevelEmphasis	0.26102	0.46991	0.555467
341	Scanner 2	T2w TSE	original_glszm_HighGrayLevelZoneEmphasis	0.260502	0.554344	0.469929
167	Scanner 3	T2w TSE	original_glszm_ZoneVariance	0.257435	0.881644	0.291994
496	Scanner 1	T2w TSE	original_glcm_Idn	0.257405	0.495869	0.519099
556	Scanner 1	T2w TSE	original_ngtdm_Complexity	0.256977	0.70154	0.366304
537	Scanner 1	T2w TSE	original_glszm_ZoneEntropy	0.25634	0.877692	0.292061
298	Scanner 2	T2w TSE	original_glcm_Autocorrelation	0.253623	0.592862	0.427794
258	Scanner 2	T1w GRE	original_glszm_ZoneEntropy	0.252149	0.837373	0.301119
74	Scanner 3	T1w GRE	original_glszm_ZoneVariance	0.2518	0.572848	0.439558
327	Scanner 2	T2w TSE	original_glrlm_LongRunHighGrayLevelEmphasis	0.251299	0.55329	0.454191
420	Scanner 1	T1w GRE	original_glrlm_LongRunHighGrayLevelEmphasis	0.250973	0.498025	0.503936
540	Scanner 1	T2w TSE	original_gldm_DependenceEntropy	0.240863	0.884174	0.272416
393	Scanner 1	T1w GRE	original_glcm_ClusterShade	0.236897	0.241389	0.981393
105	Scanner 3	T2w TSE	original_firstorder_Range	0.232896	0.441554	0.527445
351	Scanner 2	T2w TSE	original_glszm_ZoneEntropy	0.231884	0.762992	0.303914
161	Scanner 3	T2w TSE	original_glszm_SizeZoneNonUniformityNormalized	0.229434	0.255508	0.897954
12	Scanner 3	T1w GRE	original_firstorder_Range	0.228063	0.630424	0.36176
72	Scanner 3	T1w GRE	original_glszm_ZoneEntropy	0.22639	0.733412	0.30868
165	Scanner 3	T2w TSE	original_glszm_ZoneEntropy	0.225318	0.757426	0.297478
6	Scanner 3	T1w GRE	original_firstorder_Kurtosis	0.224474	0.31207	0.719308
69	Scanner 3	T1w GRE	original_glszm_SmallAreaEmphasis	0.221069	0.303232	0.729043
403	Scanner 1	T1w GRE	original_glcm_Idn	0.218728	0.514435	0.425181
162	Scanner 3	T2w TSE	original_glszm_SmallAreaEmphasis	0.218153	0.242709	0.898826
299	Scanner 2	T2w TSE	original_glcm_ClusterProminence	0.210474	0.234193	0.89872
261	Scanner 2	T1w GRE	original_gldm_DependenceEntropy	0.210345	0.883798	0.238001
87	Scanner 3	T1w GRE	original_gldm_SmallDependenceHighGrayLevelEmphasis	0.205301	0.422703	0.485687
245	Scanner 2	T1w GRE	original_glszm_GrayLevelNonUniformity	0.203895	0.884967	0.230399
451	Scanner 1	T1w GRE	original_gldm_GrayLevelNonUniformity	0.198304	0.932305	0.212703
447	Scanner 1	T1w GRE	original_gldm_DependenceEntropy	0.191945	0.894567	0.214568
485	Scanner 1	T2w TSE	original_glcm_ClusterProminence	0.189423	0.297794	0.636088
438	Scanner 1	T1w GRE	original_glszm_LowGrayLevelZoneEmphasis	0.181214	0.600194	0.301926
402	Scanner 1	T1w GRE	original_glcm_Idmn	0.178415	0.455287	0.391875
235	Scanner 2	T1w GRE	original_glrlm_LongRunLowGrayLevelEmphasis	0.178324	0.507423	0.351431
529	Scanner 1	T2w TSE	original_glszm_LargeAreaHighGrayLevelEmphasis	0.177931	0.565079	0.314878
415	Scanner 1	T1w GRE	original_glrlm_GrayLevelNonUniformity	0.175015	0.929518	0.188285
206	Scanner 2	T1w GRE	original_glcm_ClusterProminence	0.172217	0.851417	0.202272
443	Scanner 1	T1w GRE	original_glszm_SmallAreaLowGrayLevelEmphasis	0.170303	0.70439	0.241774
544	Scanner 1	T2w TSE	original_gldm_GrayLevelNonUniformity	0.16758	0.961323	0.174322
131	Scanner 3	T2w TSE	original_glcm_MCC	0.167464	0.188014	0.890703
186	Scanner 3	T2w TSE	original_ngtdm_Strength	0.166097	0.206549	0.804151
362	Scanner 2	T2w TSE	original_gldm_LargeDependenceHighGrayLevelEmphasis	0.16439	0.407251	0.403657
495	Scanner 1	T2w TSE	original_glcm_Idmn	0.162701	0.331013	0.491524
35	Scanner 3	T1w GRE	original_glcm_JointAverage	0.162458	0.401934	0.404191
40	Scanner 3	T1w GRE	original_glcm_SumAverage	0.162458	0.401934	0.404191
252	Scanner 2	T1w GRE	original_glszm_LowGrayLevelZoneEmphasis	0.160643	0.45523	0.352883
257	Scanner 2	T1w GRE	original_glszm_SmallAreaLowGrayLevelEmphasis	0.156804	0.543715	0.288394
160	Scanner 3	T2w TSE	original_glszm_SizeZoneNonUniformity	0.154998	0.93409	0.165935
126	Scanner 3	T2w TSE	original_glcm_Imc2	0.152486	0.383371	0.397751
181	Scanner 3	T2w TSE	original_gldm_SmallDependenceLowGrayLevelEmphasis	0.150216	0.476778	0.315065
421	Scanner 1	T1w GRE	original_glrlm_LongRunLowGrayLevelEmphasis	0.149324	0.490526	0.304417
439	Scanner 1	T1w GRE	original_glszm_SizeZoneNonUniformity	0.147996	0.899077	0.164609
553	Scanner 1	T2w TSE	original_gldm_SmallDependenceLowGrayLevelEmphasis	0.14758	0.527461	0.279793
88	Scanner 3	T1w GRE	original_gldm_SmallDependenceLowGrayLevelEmphasis	0.146502	0.479046	0.30582
455	Scanner 1	T1w GRE	original_gldm_LargeDependenceHighGrayLevelEmphasis	0.145127	0.394091	0.368258
91	Scanner 3	T1w GRE	original_ngtdm_Complexity	0.142109	0.505852	0.28093
508	Scanner 1	T2w TSE	original_glrlm_GrayLevelNonUniformity	0.141677	0.956913	0.148056
168	Scanner 3	T2w TSE	original_gldm_DependenceEntropy	0.140566	0.577095	0.243575
57	Scanner 3	T1w GRE	original_glrlm_ShortRunHighGrayLevelEmphasis	0.140444	0.387099	0.362811
358	Scanner 2	T2w TSE	original_gldm_GrayLevelNonUniformity	0.140251	0.923944	0.151796
67	Scanner 3	T1w GRE	original_glszm_SizeZoneNonUniformity	0.13955	0.669185	0.208537
276	Scanner 2	T1w GRE	original_ngtdm_Coarseness	0.139448	0.945232	0.147527
328	Scanner 2	T2w TSE	original_glrlm_LongRunLowGrayLevelEmphasis	0.138044	0.297299	0.464328
79	Scanner 3	T1w GRE	original_gldm_GrayLevelNonUniformity	0.128824	0.84269	0.152873
157	Scanner 3	T2w TSE	original_glszm_LargeAreaHighGrayLevelEmphasis	0.128424	0.7527	0.170617
322	Scanner 2	T2w TSE	original_glrlm_GrayLevelNonUniformity	0.128214	0.922549	0.138978
262	Scanner 2	T1w GRE	original_gldm_DependenceNonUniformity	0.127297	0.957095	0.133003
81	Scanner 3	T1w GRE	original_gldm_HighGrayLevelEmphasis	0.12645	0.365227	0.346224
46	Scanner 3	T1w GRE	original_glrlm_HighGrayLevelRunEmphasis	0.12488	0.364723	0.342397
346	Scanner 2	T2w TSE	original_glszm_SizeZoneNonUniformity	0.119262	0.809091	0.147402
19	Scanner 3	T1w GRE	original_glcm_Autocorrelation	0.118091	0.343059	0.344229
269	Scanner 2	T1w GRE	original_gldm_LargeDependenceHighGrayLevelEmphasis	0.116217	0.532677	0.218176
343	Scanner 2	T2w TSE	original_glszm_LargeAreaHighGrayLevelEmphasis	0.115538	0.654219	0.176605
436	Scanner 1	T1w GRE	original_glszm_LargeAreaHighGrayLevelEmphasis	0.108559	0.668999	0.162271
62	Scanner 3	T1w GRE	original_glszm_HighGrayLevelZoneEmphasis	0.105291	0.344111	0.305981
152	Scanner 3	T2w TSE	original_glszm_GrayLevelNonUniformity	0.104294	0.911264	0.114449
43	Scanner 3	T1w GRE	original_glrlm_GrayLevelNonUniformity	0.101111	0.849433	0.119033
532	Scanner 1	T2w TSE	original_glszm_SizeZoneNonUniformity	0.100286	0.904081	0.110925
125	Scanner 3	T2w TSE	original_glcm_Imc1	0.0998928	0.284185	0.351506
31	Scanner 3	T1w GRE	original_glcm_Idn	0.0998116	0.372759	0.267764
364	Scanner 2	T2w TSE	original_gldm_LowGrayLevelEmphasis	0.0988126	0.241686	0.408847
329	Scanner 2	T2w TSE	original_glrlm_LowGrayLevelRunEmphasis	0.0958953	0.238329	0.402365
236	Scanner 2	T1w GRE	original_glrlm_LowGrayLevelRunEmphasis	0.0942892	0.327541	0.28787
422	Scanner 1	T1w GRE	original_glrlm_LowGrayLevelRunEmphasis	0.0941328	0.369168	0.254986
338	Scanner 2	T2w TSE	original_glszm_GrayLevelNonUniformity	0.0939635	0.912184	0.103009
271	Scanner 2	T1w GRE	original_gldm_LowGrayLevelEmphasis	0.0924032	0.324737	0.284547
30	Scanner 3	T1w GRE	original_glcm_Idmn	0.0919791	0.325516	0.282564
457	Scanner 1	T1w GRE	original_gldm_LowGrayLevelEmphasis	0.0919723	0.360545	0.255093
169	Scanner 3	T2w TSE	original_gldm_DependenceNonUniformity	0.0905564	0.935302	0.0968204
337	Scanner 2	T2w TSE	original_glrlm_ShortRunLowGrayLevelEmphasis	0.0872246	0.22519	0.387339
250	Scanner 2	T1w GRE	original_glszm_LargeAreaHighGrayLevelEmphasis	0.0841858	0.437588	0.192386
70	Scanner 3	T1w GRE	original_glszm_SmallAreaHighGrayLevelEmphasis	0.0836197	0.267633	0.312442
431	Scanner 1	T1w GRE	original_glszm_GrayLevelNonUniformity	0.0828492	0.827321	0.100142
90	Scanner 3	T1w GRE	original_ngtdm_Coarseness	0.0827254	0.973781	0.0849528
430	Scanner 1	T1w GRE	original_glrlm_ShortRunLowGrayLevelEmphasis	0.0825503	0.338274	0.244034
76	Scanner 3	T1w GRE	original_gldm_DependenceNonUniformity	0.0810253	0.936877	0.0864845
48	Scanner 3	T1w GRE	original_glrlm_LongRunHighGrayLevelEmphasis	0.0798741	0.289441	0.27596
355	Scanner 2	T2w TSE	original_gldm_DependenceNonUniformity	0.0796604	0.910551	0.0874859
59	Scanner 3	T1w GRE	original_glszm_GrayLevelNonUniformity	0.0769106	0.522525	0.14719
244	Scanner 2	T1w GRE	original_glrlm_ShortRunLowGrayLevelEmphasis	0.07654	0.281672	0.271735
350	Scanner 2	T2w TSE	original_glszm_SmallAreaLowGrayLevelEmphasis	0.0734843	0.254951	0.288229
295	Scanner 2	T2w TSE	original_firstorder_TotalEnergy	0.0660732	0.989341	0.066785
481	Scanner 1	T2w TSE	original_firstorder_TotalEnergy	0.0659982	0.982907	0.0671459
345	Scanner 2	T2w TSE	original_glszm_LowGrayLevelZoneEmphasis	0.0649619	0.197942	0.328187
448	Scanner 1	T1w GRE	original_gldm_DependenceNonUniformity	0.064766	0.934669	0.069293
468	Scanner 1	T2w TSE	original_firstorder_Energy	0.0643895	0.982164	0.0655589
541	Scanner 1	T2w TSE	original_gldm_DependenceNonUniformity	0.0636627	0.93878	0.0678143
52	Scanner 3	T1w GRE	original_glrlm_RunLengthNonUniformity	0.0617819	0.936257	0.0659881
369	Scanner 2	T2w TSE	original_ngtdm_Coarseness	0.0582772	0.968566	0.0601685
3	Scanner 3	T1w GRE	original_firstorder_Energy	0.0554495	0.994997	0.0557283
83	Scanner 3	T1w GRE	original_gldm_LargeDependenceHighGrayLevelEmphasis	0.0553276	0.257271	0.215055
462	Scanner 1	T1w GRE	original_ngtdm_Coarseness	0.0539258	0.775401	0.0695457
238	Scanner 2	T1w GRE	original_glrlm_RunLengthNonUniformity	0.0531508	0.974399	0.0545472
282	Scanner 2	T2w TSE	original_firstorder_Energy	0.0510059	0.985605	0.0517509
201	Scanner 2	T1w GRE	original_firstorder_Skewness	0.0491069	0.0514283	0.954862
183	Scanner 3	T2w TSE	original_ngtdm_Coarseness	0.0453967	0.947968	0.0478884
375	Scanner 1	T1w GRE	original_firstorder_Energy	0.0440017	0.984896	0.0446765
145	Scanner 3	T2w TSE	original_glrlm_RunLengthNonUniformity	0.0438122	0.98363	0.0445413
388	Scanner 1	T1w GRE	original_firstorder_TotalEnergy	0.0427289	0.984786	0.043389
331	Scanner 2	T2w TSE	original_glrlm_RunLengthNonUniformity	0.0402769	0.984227	0.0409224
367	Scanner 2	T2w TSE	original_gldm_SmallDependenceLowGrayLevelEmphasis	0.0376532	0.1721	0.218787
96	Scanner 3	T2w TSE	original_firstorder_Energy	0.0361543	0.98976	0.0365283
172	Scanner 3	T2w TSE	original_gldm_GrayLevelNonUniformity	0.035987	0.741209	0.0485518
136	Scanner 3	T2w TSE	original_glrlm_GrayLevelNonUniformity	0.0327844	0.743047	0.0441216
64	Scanner 3	T1w GRE	original_glszm_LargeAreaHighGrayLevelEmphasis	0.0323927	0.497152	0.0651566
274	Scanner 2	T1w GRE	original_gldm_SmallDependenceLowGrayLevelEmphasis	0.0298089	0.255466	0.116684
524	Scanner 1	T2w TSE	original_glszm_GrayLevelNonUniformity	0.0282342	0.774188	0.0364695
99	Scanner 3	T2w TSE	original_firstorder_Kurtosis	0.0247098	0.0474193	0.521092
555	Scanner 1	T2w TSE	original_ngtdm_Coarseness	0.0215386	0.743854	0.0289554
109	Scanner 3	T2w TSE	original_firstorder_TotalEnergy	0.0151078	0.976936	0.0154645
424	Scanner 1	T1w GRE	original_glrlm_RunLengthNonUniformity	0.0113579	0.938748	0.012099
16	Scanner 3	T1w GRE	original_firstorder_TotalEnergy	0.0109671	0.977132	0.0112237
460	Scanner 1	T1w GRE	original_gldm_SmallDependenceLowGrayLevelEmphasis	0.0050193	0.0382836	0.131108
517	Scanner 1	T2w TSE	original_glrlm_RunLengthNonUniformity	0.00459185	0.952205	0.00482233
124	Scanner 3	T2w TSE	original_glcm_Idn	-0.00300057	-0.00997679	0.300755
123	Scanner 3	T2w TSE	original_glcm_Idmn	-0.0255259	-0.0966295	0.264163
559
560
561
562
563
564
565
566
567
568
569
570
571
572
573
574
575
576
577
578
579
580
581
582
583
584
585
586
587
588
589
590
591
592
593
594
595
596
597
598
599
600
601
602
603
604
605
606
607
608
609
610
611
612
613
614
615
616
617
618
619
620
621
622
623
624
625
626
627
628
629
630
631
632
633
634
635
636
637
638
639
640
641
642
643
644
645
646
647
648
649
650
651
652
653
654
655
656
657
658
659
660
661
662
663
664
665
666
667
668
669
670
671
672
673
674
675
676
677
678
679
680
681
682
683
684
685
686
687
688
689
690
691
692
693
694
695
696
697
698
699
700
701
702
703
704
705
706
707
708
709
710
711
712
713
714
715
716
717
718
719
720
721
722
723
724
725
726
727
728
729
730
731
732
733
734
735
736
737
738
739
740
741
742
743
744
745
746
747
748
749
750
751
752
753
754
755
756
757
758
759
760
761
762
763
764
765
766
767
768
769
770
771
772
773
774
775
776
777
778
779
780
781
782
783
784
785
786
787
788
789
790
791
792
793
794
795
796
797
798
799
800
801
802
803
804
805
806
807
808
809
810
811
812
813
814
815
816
817
818
819
820
821
822
823
824
825
826
827
828
829
830
831
832
833
834
835
836
837
838
839
840
841
842
843
844
845
846
847
848
849
850
851
852
853
854
855
856
857
858
859
860
861
862
863
864
865
866
867
868
869
870
871
872
873
874
875
876
877
878
879
880
881
882
883
884
885
886
887
888
889
890
891
892
893
894
895
896
897
898
899
900
901
902
903
904
905
906
907
908
909
910
911
912
913
914
915
916
917
918
919
920
921
922
923
924
925
926
927
928
929
930
931
932
933
934
935
936
937
938
939
940
941
942
943
944
945
946
947
948
949
950
951
952
953
954
955
956
957
958
959
960
961
962
963
964
965
966
967
968
969
970
971
972
973
974
975
976
977
978
979
980
981
982
983
984
985
986
987
988
989
990
991
992
993
994
995
996
997
998
999
1000
