# Supplementary material for: The role of parametric feature maps to correct different volume of interest sizes: an in vivo liver MRI study
Source: Eur Radiol Exp. 2023 Sep 6;7:48. doi: 10.1186/s41747-023-00362-9 (PMC10480134; doi:10.1186/s41747-023-00362-9)
Supplement: Supplementary file 8 — Additional file 8. OCCC data for the VOI sizes of 10, 20, and 30 mm from the maps (map extraction). [file 41747_2023_362_MOESM8_ESM.xlsx]

## Sheet: MWU OVER ROI remaps
	scanner	sequence	feature	occc	precScanner 1on	accuracy
233	Scanner 2	T1w GRE	map_firstorder_Energy	0.999176	0.999679	0.999496
260	Scanner 2	T1w GRE	map_firstorder_TotalEnergy	0.999011	0.999493	0.999518
259	Scanner 2	T1w GRE	map_firstorder_Maximum	0.998369	0.998703	0.999665
244	Scanner 2	T1w GRE	map_firstorder_Mean	0.998357	0.998528	0.999829
219	Scanner 2	T1w GRE	map_firstorder_RootMeanSquared	0.998356	0.998531	0.999825
262	Scanner 2	T1w GRE	map_firstorder_90Percentile	0.998328	0.998589	0.999739
263	Scanner 2	T1w GRE	map_firstorder_Median	0.998308	0.998504	0.999804
188	Scanner 2	T1w GRE	map_firstorder_10Percentile	0.998305	0.998456	0.999848
232	Scanner 2	T1w GRE	map_firstorder_Minimum	0.998044	0.998313	0.999731
281	Scanner 2	T2w TSE	map_firstorder_10Percentile	0.99167	0.993505	0.998153
353	Scanner 2	T2w TSE	map_firstorder_TotalEnergy	0.991243	0.995922	0.995302
47	Scanner 3	T1w GRE	map_firstorder_Energy	0.990994	0.992826	0.998155
325	Scanner 2	T2w TSE	map_firstorder_Minimum	0.99053	0.992103	0.998414
74	Scanner 3	T1w GRE	map_firstorder_TotalEnergy	0.988715	0.992334	0.996353
167	Scanner 3	T2w TSE	map_firstorder_TotalEnergy	0.988161	0.991893	0.996237
356	Scanner 2	T2w TSE	map_firstorder_Median	0.987989	0.992724	0.99523
337	Scanner 2	T2w TSE	map_firstorder_Mean	0.986292	0.992759	0.993485
312	Scanner 2	T2w TSE	map_firstorder_RootMeanSquared	0.985897	0.992652	0.993196
326	Scanner 2	T2w TSE	map_firstorder_Energy	0.983159	0.992681	0.990408
73	Scanner 3	T1w GRE	map_firstorder_Maximum	0.979964	0.981656	0.998276
76	Scanner 3	T1w GRE	map_firstorder_90Percentile	0.978368	0.980227	0.998104
95	Scanner 3	T2w TSE	map_firstorder_10Percentile	0.977753	0.980806	0.996887
511	Scanner 1	T2w TSE	map_firstorder_Minimum	0.977605	0.979956	0.997601
139	Scanner 3	T2w TSE	map_firstorder_Minimum	0.97738	0.979524	0.997811
467	Scanner 1	T2w TSE	map_firstorder_10Percentile	0.977374	0.980499	0.996812
77	Scanner 3	T1w GRE	map_firstorder_Median	0.974119	0.979274	0.994736
33	Scanner 3	T1w GRE	map_firstorder_RootMeanSquared	0.973686	0.979226	0.994342
58	Scanner 3	T1w GRE	map_firstorder_Mean	0.973579	0.979189	0.994271
355	Scanner 2	T2w TSE	map_firstorder_90Percentile	0.971931	0.988698	0.983041
419	Scanner 1	T1w GRE	map_firstorder_Energy	0.967238	0.970818	0.996313
542	Scanner 1	T2w TSE	map_firstorder_Median	0.966923	0.974537	0.992187
446	Scanner 1	T1w GRE	map_firstorder_TotalEnergy	0.966004	0.970325	0.995547
352	Scanner 2	T2w TSE	map_firstorder_Maximum	0.96574	0.988621	0.976856
445	Scanner 1	T1w GRE	map_firstorder_Maximum	0.964885	0.96628	0.998556
449	Scanner 1	T1w GRE	map_firstorder_Median	0.964871	0.969829	0.994888
448	Scanner 1	T1w GRE	map_firstorder_90Percentile	0.964619	0.966953	0.997586
523	Scanner 1	T2w TSE	map_firstorder_Mean	0.964314	0.974269	0.989783
405	Scanner 1	T1w GRE	map_firstorder_RootMeanSquared	0.964123	0.969794	0.994152
430	Scanner 1	T1w GRE	map_firstorder_Mean	0.964057	0.969848	0.994028
498	Scanner 1	T2w TSE	map_firstorder_RootMeanSquared	0.96333	0.973833	0.989214
539	Scanner 1	T2w TSE	map_firstorder_TotalEnergy	0.9627	0.973799	0.988602
170	Scanner 3	T2w TSE	map_firstorder_Median	0.962301	0.972145	0.989874
327	Scanner 2	T2w TSE	map_glrlm_RunLengthNonUniformity	0.961016	0.965322	0.995539
2	Scanner 3	T1w GRE	map_firstorder_10Percentile	0.961016	0.975253	0.985402
512	Scanner 1	T2w TSE	map_firstorder_Energy	0.960369	0.972011	0.988023
140	Scanner 3	T2w TSE	map_firstorder_Energy	0.960344	0.972215	0.987789
151	Scanner 3	T2w TSE	map_firstorder_Mean	0.960278	0.971965	0.987976
126	Scanner 3	T2w TSE	map_firstorder_RootMeanSquared	0.959419	0.971533	0.987531
374	Scanner 1	T1w GRE	map_firstorder_10Percentile	0.95786	0.970823	0.986647
418	Scanner 1	T1w GRE	map_firstorder_Minimum	0.95148	0.969854	0.981054
46	Scanner 3	T1w GRE	map_firstorder_Minimum	0.949765	0.967382	0.981788
370	Scanner 2	T2w TSE	map_gldm_DependenceEntropy	0.94774	0.960064	0.987163
541	Scanner 1	T2w TSE	map_firstorder_90Percentile	0.939549	0.963199	0.975447
234	Scanner 2	T1w GRE	map_glrlm_RunLengthNonUniformity	0.928888	0.955214	0.97244
316	Scanner 2	T2w TSE	map_glcm_JointEntropy	0.92737	0.94504	0.981302
538	Scanner 1	T2w TSE	map_firstorder_Maximum	0.926412	0.956225	0.968822
169	Scanner 3	T2w TSE	map_firstorder_90Percentile	0.919377	0.950739	0.967012
258	Scanner 2	T1w GRE	map_glcm_DifferenceEntropy	0.912133	0.971053	0.939324
227	Scanner 2	T1w GRE	map_firstorder_Range	0.905208	0.98823	0.915989
277	Scanner 2	T1w GRE	map_gldm_DependenceEntropy	0.901569	0.948759	0.950262
166	Scanner 3	T2w TSE	map_firstorder_Maximum	0.899804	0.944653	0.952523
204	Scanner 2	T1w GRE	map_gldm_DependenceNonUniformity	0.897519	0.929318	0.965783
236	Scanner 2	T1w GRE	map_glrlm_RunEntropy	0.896619	0.969322	0.924996
332	Scanner 2	T2w TSE	map_glszm_GrayLevelNonUniformity	0.895322	0.933686	0.958911
293	Scanner 2	T2w TSE	map_glcm_SumEntropy	0.894108	0.925365	0.966222
272	Scanner 2	T1w GRE	map_glszm_ZoneEntropy	0.889673	0.954639	0.931947
291	Scanner 2	T2w TSE	map_glrlm_GrayLevelNonUniformity	0.886568	0.934227	0.948986
214	Scanner 2	T1w GRE	map_glcm_DifferenceAverage	0.884743	0.982059	0.900907
420	Scanner 1	T1w GRE	map_glrlm_RunLengthNonUniformity	0.881249	0.924157	0.953571
223	Scanner 2	T1w GRE	map_glcm_JointEntropy	0.876185	0.936485	0.93561
228	Scanner 2	T1w GRE	map_glszm_SizeZoneNonUniformity	0.874464	0.955791	0.914911
200	Scanner 2	T1w GRE	map_glcm_SumEntropy	0.873317	0.940953	0.928119
264	Scanner 2	T1w GRE	map_firstorder_MeanAbsoluteDeviation	0.870292	0.982252	0.886017
338	Scanner 2	T2w TSE	map_gldm_GrayLevelNonUniformity	0.868884	0.92063	0.943793
365	Scanner 2	T2w TSE	map_glszm_ZoneEntropy	0.865902	0.917588	0.943672
240	Scanner 2	T1w GRE	map_ngtdm_Coarseness	0.862782	0.86944	0.992342
409	Scanner 1	T1w GRE	map_glcm_JointEntropy	0.861607	0.90509	0.951957
237	Scanner 2	T1w GRE	map_glszm_LargeAreaLowGrayLevelEmphasis	0.861029	0.948142	0.908122
322	Scanner 2	T2w TSE	map_glcm_MCC	0.859375	0.918426	0.935705
334	Scanner 2	T2w TSE	map_glcm_JointEnergy	0.859373	0.906721	0.94778
267	Scanner 2	T1w GRE	map_glcm_Id	0.856107	0.946461	0.904534
198	Scanner 2	T1w GRE	map_glrlm_GrayLevelNonUniformity	0.856102	0.956388	0.895141
297	Scanner 2	T2w TSE	map_gldm_DependenceNonUniformity	0.853051	0.870966	0.97943
246	Scanner 2	T1w GRE	map_glcm_Idm	0.85056	0.94537	0.899711
222	Scanner 2	T1w GRE	map_firstorder_Entropy	0.850101	0.951405	0.893521
268	Scanner 2	T1w GRE	map_glcm_JointAverage	0.849565	0.976326	0.870166
191	Scanner 2	T1w GRE	map_glcm_SumAverage	0.849565	0.976326	0.870166
202	Scanner 2	T1w GRE	map_glrlm_LongRunLowGrayLevelEmphasis	0.849055	0.918497	0.924396
302	Scanner 2	T2w TSE	map_glcm_Imc1	0.847066	0.906929	0.933995
333	Scanner 2	T2w TSE	map_ngtdm_Coarseness	0.845113	0.889664	0.949924
276	Scanner 2	T1w GRE	map_gldm_LargeDependenceLowGrayLevelEmphasis	0.844689	0.910003	0.928227
224	Scanner 2	T1w GRE	map_firstorder_RobustMeanAbsoluteDeviation	0.843601	0.971782	0.868096
91	Scanner 3	T1w GRE	map_gldm_DependenceEntropy	0.840787	0.885198	0.949829
279	Scanner 2	T1w GRE	map_ngtdm_Strength	0.837186	0.975002	0.858651
489	Scanner 1	T2w TSE	map_glcm_Imc2	0.828825	0.831348	0.996965
218	Scanner 2	T1w GRE	map_glcm_InverseVariance	0.826491	0.935875	0.883121
329	Scanner 2	T2w TSE	map_glrlm_RunEntropy	0.826411	0.908247	0.909897
245	Scanner 2	T1w GRE	map_gldm_GrayLevelNonUniformity	0.826314	0.944661	0.87472
230	Scanner 2	T1w GRE	map_firstorder_InterquartileRange	0.824685	0.972966	0.847599
275	Scanner 2	T1w GRE	map_glrlm_LongRunEmphasis	0.823268	0.924381	0.890615
252	Scanner 2	T1w GRE	map_glrlm_ShortRunEmphasis	0.822773	0.895003	0.919296
321	Scanner 2	T2w TSE	map_glszm_SizeZoneNonUniformity	0.821785	0.84855	0.968459
192	Scanner 2	T1w GRE	map_glszm_GrayLevelNonUniformityNormalized	0.818958	0.922252	0.887998
203	Scanner 2	T1w GRE	map_gldm_SmallDependenceLowGrayLevelEmphasis	0.818803	0.85437	0.95837
265	Scanner 2	T1w GRE	map_glrlm_RunPercentage	0.817687	0.903944	0.904577
537	Scanner 1	T2w TSE	map_glcm_DifferenceEntropy	0.817382	0.875754	0.933347
386	Scanner 1	T1w GRE	map_glcm_SumEntropy	0.813475	0.860945	0.944863
243	Scanner 2	T1w GRE	map_glrlm_GrayLevelNonUniformityNormalized	0.813211	0.936774	0.868098
238	Scanner 2	T1w GRE	map_gldm_SmallDependenceEmphasis	0.813073	0.921851	0.882001
196	Scanner 2	T1w GRE	map_glszm_ZonePercentage	0.812599	0.918258	0.884936
201	Scanner 2	T1w GRE	map_gldm_LargeDependenceEmphasis	0.812345	0.901478	0.901126
241	Scanner 2	T1w GRE	map_glcm_JointEnergy	0.809702	0.912855	0.887
390	Scanner 1	T1w GRE	map_gldm_DependenceNonUniformity	0.80969	0.873238	0.927228
471	Scanner 1	T2w TSE	map_glszm_GrayLevelNonUniformityNormalized	0.807574	0.817965	0.987297
278	Scanner 2	T1w GRE	map_glszm_LowGrayLevelZoneEmphasis	0.806759	0.912743	0.883884
463	Scanner 1	T1w GRE	map_gldm_DependenceEntropy	0.806117	0.888871	0.9069
205	Scanner 2	T1w GRE	map_glrlm_RunLengthNonUniformityNormalized	0.805836	0.8873	0.908189
8	Scanner 3	T1w GRE	map_glcm_Correlation	0.802257	0.83004	0.966528
502	Scanner 1	T2w TSE	map_glcm_JointEntropy	0.80197	0.822158	0.975445
520	Scanner 1	T2w TSE	map_glcm_JointEnergy	0.801094	0.819076	0.978047
351	Scanner 2	T2w TSE	map_glcm_DifferenceEntropy	0.801047	0.909366	0.880885
256	Scanner 2	T1w GRE	map_gldm_DependenceNonUniformityNormalized	0.800331	0.865531	0.92467
216	Scanner 2	T1w GRE	map_glrlm_LowGrayLevelRunEmphasis	0.800115	0.882386	0.906763
283	Scanner 2	T2w TSE	map_glszm_LargeScanner 3Emphasis	0.797124	0.869141	0.91714
427	Scanner 1	T1w GRE	map_glcm_JointEnergy	0.79526	0.886892	0.896682
497	Scanner 1	T2w TSE	map_glcm_InverseVariance	0.792694	0.849206	0.933453
190	Scanner 2	T1w GRE	map_glszm_LargeScanner 3Emphasis	0.791652	0.913582	0.866537
220	Scanner 2	T1w GRE	map_firstorder_Uniformity	0.790941	0.926911	0.853308
109	Scanner 3	T2w TSE	map_glrlm_LongRunLowGrayLevelEmphasis	0.790805	0.819484	0.965003
251	Scanner 2	T1w GRE	map_glrlm_RunVariance	0.789584	0.915638	0.862332
303	Scanner 2	T2w TSE	map_glcm_Imc2	0.789192	0.873454	0.903531
255	Scanner 2	T1w GRE	map_glcm_DifferenceVariance	0.787491	0.992535	0.793414
215	Scanner 2	T1w GRE	map_gldm_LowGrayLevelEmphasis	0.78557	0.863104	0.910169
231	Scanner 2	T1w GRE	map_glrlm_ShortRunLowGrayLevelEmphasis	0.785442	0.878045	0.894534
452	Scanner 1	T1w GRE	map_glcm_MaximumProbability	0.785154	0.879707	0.892518
315	Scanner 2	T2w TSE	map_firstorder_Entropy	0.784936	0.879484	0.892496
525	Scanner 1	T2w TSE	map_glcm_Idm	0.782719	0.827429	0.945965
341	Scanner 2	T2w TSE	map_glszm_ZoneVariance	0.782674	0.864617	0.905227
522	Scanner 1	T2w TSE	map_glrlm_GrayLevelNonUniformityNormalized	0.781599	0.808949	0.96619
557	Scanner 1	T2w TSE	map_glszm_LowGrayLevelZoneEmphasis	0.7809	0.7897	0.988857
477	Scanner 1	T2w TSE	map_glrlm_GrayLevelNonUniformity	0.780013	0.810658	0.962197
508	Scanner 1	T2w TSE	map_glcm_MCC	0.779624	0.788759	0.988418
444	Scanner 1	T1w GRE	map_glcm_DifferenceEntropy	0.779139	0.855386	0.910863
458	Scanner 1	T1w GRE	map_glszm_ZoneEntropy	0.776664	0.856067	0.907246
499	Scanner 1	T2w TSE	map_firstorder_Uniformity	0.776489	0.810439	0.958109
524	Scanner 1	T2w TSE	map_gldm_GrayLevelNonUniformity	0.776489	0.810439	0.958109
546	Scanner 1	T2w TSE	map_glcm_Id	0.776011	0.827203	0.938114
53	Scanner 3	T1w GRE	map_glszm_GrayLevelNonUniformity	0.773992	0.821221	0.942489
488	Scanner 1	T2w TSE	map_glcm_Imc1	0.773046	0.801254	0.964795
239	Scanner 2	T1w GRE	map_glszm_GrayLevelNonUniformity	0.772026	0.807526	0.956039
336	Scanner 2	T2w TSE	map_glrlm_GrayLevelNonUniformityNormalized	0.770588	0.869161	0.886588
422	Scanner 1	T1w GRE	map_glrlm_RunEntropy	0.770309	0.86299	0.892605
501	Scanner 1	T2w TSE	map_firstorder_Entropy	0.769446	0.805088	0.955729
247	Scanner 2	T1w GRE	map_gldm_LargeDependenceHighGrayLevelEmphasis	0.769105	0.956299	0.804251
50	Scanner 3	T1w GRE	map_glrlm_RunEntropy	0.767879	0.883528	0.869106
266	Scanner 2	T1w GRE	map_glcm_MaximumProbability	0.767402	0.887257	0.864915
209	Scanner 2	T1w GRE	map_glcm_Imc1	0.766817	0.920573	0.832978
296	Scanner 2	T2w TSE	map_gldm_SmallDependenceLowGrayLevelEmphasis	0.766736	0.814237	0.941662
313	Scanner 2	T2w TSE	map_firstorder_Uniformity	0.764423	0.866584	0.882111
270	Scanner 2	T1w GRE	map_glcm_Idn	0.763093	0.788357	0.967953
144	Scanner 3	T2w TSE	map_glszm_LargeScanner 3LowGrayLevelEmphasis	0.762311	0.780163	0.977117
193	Scanner 2	T1w GRE	map_glszm_SmallScanner 3Emphasis	0.761908	0.854225	0.891929
289	Scanner 2	T2w TSE	map_glszm_ZonePercentage	0.760921	0.838062	0.907953
311	Scanner 2	T2w TSE	map_glcm_InverseVariance	0.759904	0.842049	0.902446
469	Scanner 1	T2w TSE	map_glszm_LargeScanner 3Emphasis	0.759575	0.792622	0.958307
360	Scanner 2	T2w TSE	map_glcm_Id	0.758771	0.843608	0.899436
339	Scanner 2	T2w TSE	map_glcm_Idm	0.758009	0.8388	0.903683
254	Scanner 2	T1w GRE	map_glcm_Contrast	0.757442	0.99079	0.764483
250	Scanner 2	T1w GRE	map_glszm_LargeScanner 3HighGrayLevelEmphasis	0.7569	0.909376	0.832329
122	Scanner 3	T2w TSE	map_gldm_LowGrayLevelEmphasis	0.75638	0.812427	0.931014
331	Scanner 2	T2w TSE	map_gldm_SmallDependenceEmphasis	0.756272	0.829728	0.911469
551	Scanner 1	T2w TSE	map_glszm_ZoneEntropy	0.755132	0.787825	0.958502
515	Scanner 1	T2w TSE	map_glrlm_RunEntropy	0.754264	0.789584	0.955268
378	Scanner 1	T1w GRE	map_glszm_GrayLevelNonUniformityNormalized	0.753115	0.858609	0.877134
249	Scanner 2	T1w GRE	map_glszm_GrayLevelVariance	0.751978	0.993115	0.757191
468	Scanner 1	T2w TSE	map_ngtdm_Busyness	0.751633	0.7638	0.984071
408	Scanner 1	T1w GRE	map_firstorder_Entropy	0.750993	0.855201	0.878147
350	Scanner 2	T2w TSE	map_glszm_SizeZoneNonUniformityNormalized	0.750477	0.810304	0.926167
123	Scanner 3	T2w TSE	map_glrlm_LowGrayLevelRunEmphasis	0.749909	0.826984	0.9068
261	Scanner 2	T1w GRE	map_glcm_Idmn	0.747937	0.762964	0.980305
271	Scanner 2	T1w GRE	map_glrlm_GrayLevelVariance	0.746861	0.99335	0.751861
285	Scanner 2	T2w TSE	map_glszm_GrayLevelNonUniformityNormalized	0.746673	0.861009	0.867207
211	Scanner 2	T1w GRE	map_gldm_GrayLevelVariance	0.746237	0.993392	0.751201
221	Scanner 2	T1w GRE	map_firstorder_Variance	0.746048	0.993217	0.751142
429	Scanner 1	T1w GRE	map_glrlm_GrayLevelNonUniformityNormalized	0.74532	0.866364	0.860286
406	Scanner 1	T1w GRE	map_firstorder_Uniformity	0.744754	0.862676	0.863306
516	Scanner 1	T2w TSE	map_glszm_LargeScanner 3LowGrayLevelEmphasis	0.744174	0.762962	0.975375
286	Scanner 2	T2w TSE	map_glszm_SmallScanner 3Emphasis	0.743057	0.814346	0.912458
48	Scanner 3	T1w GRE	map_glrlm_RunLengthNonUniformity	0.742144	0.879944	0.8434
257	Scanner 2	T1w GRE	map_glszm_SizeZoneNonUniformityNormalized	0.74098	0.869842	0.851856
432	Scanner 1	T1w GRE	map_glcm_Idm	0.740305	0.835154	0.886429
527	Scanner 1	T2w TSE	map_glszm_ZoneVariance	0.739019	0.761808	0.970085
208	Scanner 2	T1w GRE	map_glcm_SumSquares	0.738646	0.992818	0.743989
461	Scanner 1	T1w GRE	map_glrlm_LongRunEmphasis	0.734785	0.841617	0.873063
62	Scanner 3	T1w GRE	map_glszm_ZoneVariance	0.734124	0.848465	0.865238
229	Scanner 2	T1w GRE	map_glcm_MCC	0.733698	0.907347	0.80862
556	Scanner 1	T2w TSE	map_gldm_DependenceEntropy	0.732879	0.77299	0.948109
387	Scanner 1	T1w GRE	map_gldm_LargeDependenceEmphasis	0.732231	0.828267	0.884051
349	Scanner 2	T2w TSE	map_gldm_DependenceNonUniformityNormalized	0.731495	0.795927	0.919048
361	Scanner 2	T2w TSE	map_glcm_JointAverage	0.731373	0.854523	0.855884
284	Scanner 2	T2w TSE	map_glcm_SumAverage	0.731373	0.854523	0.855884
269	Scanner 2	T1w GRE	map_glcm_ClusterTendency	0.730056	0.992899	0.735276
307	Scanner 2	T2w TSE	map_glcm_DifferenceAverage	0.729775	0.848593	0.859982
404	Scanner 1	T1w GRE	map_glcm_InverseVariance	0.728915	0.819455	0.889511
235	Scanner 2	T1w GRE	map_glrlm_LongRunHighGrayLevelEmphasis	0.728501	0.98846	0.737006
359	Scanner 2	T2w TSE	map_glcm_MaximumProbability	0.727968	0.821546	0.886095
438	Scanner 1	T1w GRE	map_glrlm_ShortRunEmphasis	0.727806	0.823882	0.883386
451	Scanner 1	T1w GRE	map_glrlm_RunPercentage	0.72705	0.825333	0.880917
396	Scanner 1	T1w GRE	map_glcm_Imc2	0.726522	0.86058	0.844224
382	Scanner 1	T1w GRE	map_glszm_ZonePercentage	0.725815	0.819593	0.88558
545	Scanner 1	T2w TSE	map_glcm_MaximumProbability	0.72563	0.776772	0.934161
453	Scanner 1	T1w GRE	map_glcm_Id	0.725203	0.824636	0.879423
358	Scanner 2	T2w TSE	map_glrlm_RunPercentage	0.724966	0.815529	0.888951
510	Scanner 1	T2w TSE	map_glrlm_ShortRunLowGrayLevelEmphasis	0.724584	0.728889	0.994095
12	Scanner 3	T1w GRE	map_glrlm_GrayLevelNonUniformity	0.724388	0.831164	0.871534
138	Scanner 3	T2w TSE	map_glrlm_ShortRunLowGrayLevelEmphasis	0.72432	0.831542	0.871056
371	Scanner 2	T2w TSE	map_glszm_LowGrayLevelZoneEmphasis	0.723928	0.852108	0.849573
210	Scanner 2	T1w GRE	map_glcm_Imc2	0.722739	0.892139	0.810119
274	Scanner 2	T1w GRE	map_ngtdm_Complexity	0.722581	0.996455	0.725152
414	Scanner 1	T1w GRE	map_glszm_SizeZoneNonUniformity	0.721936	0.810218	0.89104
248	Scanner 2	T1w GRE	map_glszm_ZoneVariance	0.721196	0.900557	0.800833
253	Scanner 2	T1w GRE	map_gldm_DependenceVariance	0.720321	0.834672	0.862998
206	Scanner 2	T1w GRE	map_glszm_HighGrayLevelZoneEmphasis	0.719903	0.993739	0.724439
431	Scanner 1	T1w GRE	map_gldm_GrayLevelNonUniformity	0.718155	0.85407	0.840862
183	Scanner 3	T2w TSE	map_gldm_LargeDependenceLowGrayLevelEmphasis	0.716979	0.733019	0.978118
368	Scanner 2	T2w TSE	map_glrlm_LongRunEmphasis	0.71687	0.831031	0.862627
554	Scanner 1	T2w TSE	map_glrlm_LongRunEmphasis	0.716658	0.754482	0.949868
415	Scanner 1	T1w GRE	map_glcm_MCC	0.716434	0.829579	0.863612
195	Scanner 2	T1w GRE	map_glrlm_HighGrayLevelRunEmphasis	0.715245	0.992774	0.72045
213	Scanner 2	T1w GRE	map_gldm_HighGrayLevelEmphasis	0.714939	0.992386	0.720424
18	Scanner 3	T1w GRE	map_gldm_DependenceNonUniformity	0.714639	0.842703	0.848032
344	Scanner 2	T2w TSE	map_glrlm_RunVariance	0.714412	0.843135	0.847329
199	Scanner 2	T1w GRE	map_glcm_Autocorrelation	0.714276	0.991056	0.720723
384	Scanner 1	T1w GRE	map_glrlm_GrayLevelNonUniformity	0.714267	0.855532	0.834881
531	Scanner 1	T2w TSE	map_glrlm_ShortRunEmphasis	0.714249	0.762201	0.937087
363	Scanner 2	T2w TSE	map_glcm_Idn	0.713175	0.73208	0.974177
480	Scanner 1	T2w TSE	map_gldm_LargeDependenceEmphasis	0.713125	0.758134	0.940633
519	Scanner 1	T2w TSE	map_ngtdm_Coarseness	0.710792	0.82756	0.858901
495	Scanner 1	T2w TSE	map_glrlm_LowGrayLevelRunEmphasis	0.710778	0.719976	0.987225
86	Scanner 3	T1w GRE	map_glszm_ZoneEntropy	0.710699	0.875484	0.811778
225	Scanner 2	T1w GRE	map_glrlm_ShortRunHighGrayLevelEmphasis	0.710424	0.993354	0.715178
544	Scanner 1	T2w TSE	map_glrlm_RunPercentage	0.705903	0.751391	0.939461
391	Scanner 1	T1w GRE	map_glrlm_RunLengthNonUniformityNormalized	0.702957	0.806775	0.871318
75	Scanner 3	T1w GRE	map_glcm_Idmn	0.702439	0.750507	0.935952
298	Scanner 2	T2w TSE	map_glrlm_RunLengthNonUniformityNormalized	0.702005	0.787318	0.89164
320	Scanner 2	T2w TSE	map_firstorder_Range	0.701826	0.871446	0.805358
226	Scanner 2	T1w GRE	map_glszm_SmallScanner 3HighGrayLevelEmphasis	0.70065	0.994378	0.704612
14	Scanner 3	T1w GRE	map_glcm_SumEntropy	0.698098	0.873937	0.798797
64	Scanner 3	T1w GRE	map_glszm_LargeScanner 3HighGrayLevelEmphasis	0.697629	0.753664	0.92565
290	Scanner 2	T2w TSE	map_glszm_SmallScanner 3LowGrayLevelEmphasis	0.695341	0.800194	0.868966
437	Scanner 1	T1w GRE	map_glrlm_RunVariance	0.694724	0.821918	0.845247
153	Scanner 3	T2w TSE	map_glcm_Idm	0.694721	0.834033	0.832966
45	Scanner 3	T1w GRE	map_glrlm_ShortRunLowGrayLevelEmphasis	0.694431	0.802505	0.865328
354	Scanner 2	T2w TSE	map_glcm_Idmn	0.694329	0.705014	0.984845
324	Scanner 2	T2w TSE	map_glrlm_ShortRunLowGrayLevelEmphasis	0.693602	0.838603	0.827093
423	Scanner 1	T1w GRE	map_glszm_LargeScanner 3LowGrayLevelEmphasis	0.692692	0.847669	0.817173
376	Scanner 1	T1w GRE	map_glszm_LargeScanner 3Emphasis	0.692611	0.843211	0.821397
294	Scanner 2	T2w TSE	map_gldm_LargeDependenceEmphasis	0.692186	0.795498	0.87013
424	Scanner 1	T1w GRE	map_gldm_SmallDependenceEmphasis	0.691921	0.794645	0.870729
484	Scanner 1	T2w TSE	map_glrlm_RunLengthNonUniformityNormalized	0.691433	0.741101	0.932981
37	Scanner 3	T1w GRE	map_glcm_JointEntropy	0.691213	0.878613	0.786709
513	Scanner 1	T2w TSE	map_glrlm_RunLengthNonUniformity	0.691213	0.74024	0.933769
345	Scanner 2	T2w TSE	map_glrlm_ShortRunEmphasis	0.690081	0.782223	0.882205
475	Scanner 1	T2w TSE	map_glszm_ZonePercentage	0.689377	0.7395	0.932221
426	Scanner 1	T1w GRE	map_ngtdm_Coarseness	0.688982	0.74106	0.929725
479	Scanner 1	T2w TSE	map_glcm_SumEntropy	0.688761	0.75232	0.915516
72	Scanner 3	T1w GRE	map_glcm_DifferenceEntropy	0.687773	0.861289	0.798539
96	Scanner 3	T2w TSE	map_ngtdm_Busyness	0.685399	0.756121	0.906467
442	Scanner 1	T1w GRE	map_gldm_DependenceNonUniformityNormalized	0.682816	0.784243	0.870669
464	Scanner 1	T1w GRE	map_glszm_LowGrayLevelZoneEmphasis	0.680328	0.818097	0.831598
174	Scanner 3	T2w TSE	map_glcm_Id	0.680013	0.828836	0.820443
242	Scanner 2	T1w GRE	map_gldm_SmallDependenceHighGrayLevelEmphasis	0.678558	0.99508	0.681913
530	Scanner 1	T2w TSE	map_glrlm_RunVariance	0.676953	0.716988	0.944163
493	Scanner 1	T2w TSE	map_glcm_DifferenceAverage	0.674013	0.805147	0.83713
309	Scanner 2	T2w TSE	map_glrlm_LowGrayLevelRunEmphasis	0.673005	0.832746	0.808176
483	Scanner 1	T2w TSE	map_gldm_DependenceNonUniformity	0.67057	0.712727	0.940852
535	Scanner 1	T2w TSE	map_gldm_DependenceNonUniformityNormalized	0.67057	0.712727	0.940852
517	Scanner 1	T2w TSE	map_gldm_SmallDependenceEmphasis	0.668238	0.715242	0.934282
547	Scanner 1	T2w TSE	map_glcm_JointAverage	0.666475	0.809908	0.822902
470	Scanner 1	T2w TSE	map_glcm_SumAverage	0.666475	0.809908	0.822902
395	Scanner 1	T1w GRE	map_glcm_Imc1	0.663616	0.780317	0.850444
185	Scanner 3	T2w TSE	map_glszm_LowGrayLevelZoneEmphasis	0.66353	0.827363	0.801981
125	Scanner 3	T2w TSE	map_glcm_InverseVariance	0.66192	0.788424	0.839548
197	Scanner 2	T1w GRE	map_glszm_SmallScanner 3LowGrayLevelEmphasis	0.659042	0.796679	0.827237
462	Scanner 1	T1w GRE	map_gldm_LargeDependenceLowGrayLevelEmphasis	0.658957	0.744166	0.885498
175	Scanner 3	T2w TSE	map_glcm_JointAverage	0.658265	0.815548	0.807144
98	Scanner 3	T2w TSE	map_glcm_SumAverage	0.658265	0.815548	0.807144
388	Scanner 1	T1w GRE	map_glrlm_LongRunLowGrayLevelEmphasis	0.658054	0.784664	0.838644
481	Scanner 1	T2w TSE	map_glrlm_LongRunLowGrayLevelEmphasis	0.657238	0.680931	0.965204
532	Scanner 1	T2w TSE	map_gldm_DependenceVariance	0.656996	0.713314	0.921048
136	Scanner 3	T2w TSE	map_glcm_MCC	0.656508	0.812614	0.807897
549	Scanner 1	T2w TSE	map_glcm_Idn	0.654437	0.777865	0.841325
61	Scanner 3	T1w GRE	map_gldm_LargeDependenceHighGrayLevelEmphasis	0.653768	0.726595	0.899768
36	Scanner 3	T1w GRE	map_firstorder_Entropy	0.653738	0.859689	0.760435
494	Scanner 1	T2w TSE	map_gldm_LowGrayLevelEmphasis	0.649707	0.669834	0.969953
379	Scanner 1	T1w GRE	map_glszm_SmallScanner 3Emphasis	0.649341	0.74097	0.87634
41	Scanner 3	T1w GRE	map_firstorder_Range	0.648369	0.795933	0.814602
308	Scanner 2	T2w TSE	map_gldm_LowGrayLevelEmphasis	0.646932	0.820284	0.788669
439	Scanner 1	T1w GRE	map_gldm_DependenceVariance	0.64665	0.74497	0.868021
375	Scanner 1	T1w GRE	map_ngtdm_Busyness	0.646385	0.78862	0.819641
507	Scanner 1	T2w TSE	map_glszm_SizeZoneNonUniformity	0.645317	0.688781	0.936897
42	Scanner 3	T1w GRE	map_glszm_SizeZoneNonUniformity	0.644053	0.8095	0.795618
92	Scanner 3	T1w GRE	map_glszm_LowGrayLevelZoneEmphasis	0.642948	0.861661	0.746173
434	Scanner 1	T1w GRE	map_glszm_ZoneVariance	0.641728	0.820597	0.782026
147	Scanner 3	T2w TSE	map_ngtdm_Coarseness	0.640442	0.736826	0.869191
443	Scanner 1	T1w GRE	map_glszm_SizeZoneNonUniformityNormalized	0.6397	0.753782	0.848654
282	Scanner 2	T2w TSE	map_ngtdm_Busyness	0.63752	0.868317	0.734201
65	Scanner 3	T1w GRE	map_glrlm_RunVariance	0.637182	0.823488	0.77376
69	Scanner 3	T1w GRE	map_glcm_DifferenceVariance	0.636995	0.786311	0.810106
59	Scanner 3	T1w GRE	map_gldm_GrayLevelNonUniformity	0.634627	0.808919	0.784537
121	Scanner 3	T2w TSE	map_glcm_DifferenceAverage	0.634296	0.816333	0.777007
165	Scanner 3	T2w TSE	map_glcm_DifferenceEntropy	0.633968	0.772017	0.821184
518	Scanner 1	T2w TSE	map_glszm_GrayLevelNonUniformity	0.633935	0.657267	0.964501
319	Scanner 2	T2w TSE	map_glszm_SmallScanner 3HighGrayLevelEmphasis	0.63223	0.771149	0.819854
335	Scanner 2	T2w TSE	map_gldm_SmallDependenceHighGrayLevelEmphasis	0.630019	0.760104	0.828858
472	Scanner 1	T2w TSE	map_glszm_SmallScanner 3Emphasis	0.628865	0.687807	0.914304
357	Scanner 2	T2w TSE	map_firstorder_MeanAbsoluteDeviation	0.628698	0.790379	0.795438
141	Scanner 3	T2w TSE	map_glrlm_RunLengthNonUniformity	0.628614	0.777443	0.808567
34	Scanner 3	T1w GRE	map_firstorder_Uniformity	0.628537	0.85149	0.738161
456	Scanner 1	T1w GRE	map_glcm_Idn	0.626468	0.739997	0.846582
299	Scanner 2	T2w TSE	map_glszm_HighGrayLevelZoneEmphasis	0.626139	0.781633	0.801066
295	Scanner 2	T2w TSE	map_glrlm_LongRunLowGrayLevelEmphasis	0.624462	0.847149	0.737134
347	Scanner 2	T2w TSE	map_glcm_Contrast	0.623841	0.786229	0.793461
112	Scanner 3	T2w TSE	map_glrlm_RunLengthNonUniformityNormalized	0.623184	0.769608	0.809743
49	Scanner 3	T1w GRE	map_glrlm_LongRunHighGrayLevelEmphasis	0.622419	0.716604	0.868568
172	Scanner 3	T2w TSE	map_glrlm_RunPercentage	0.621581	0.759873	0.818007
318	Scanner 2	T2w TSE	map_glrlm_ShortRunHighGrayLevelEmphasis	0.621354	0.773687	0.803107
116	Scanner 3	T2w TSE	map_glcm_Imc1	0.620381	0.812309	0.763725
17	Scanner 3	T1w GRE	map_gldm_SmallDependenceLowGrayLevelEmphasis	0.619946	0.658238	0.941827
99	Scanner 3	T2w TSE	map_glszm_GrayLevelNonUniformityNormalized	0.619107	0.777978	0.795789
60	Scanner 3	T1w GRE	map_glcm_Idm	0.618433	0.843797	0.732917
288	Scanner 2	T2w TSE	map_glrlm_HighGrayLevelRunEmphasis	0.61832	0.773708	0.799164
82	Scanner 3	T1w GRE	map_glcm_JointAverage	0.618296	0.759871	0.813686
5	Scanner 3	T1w GRE	map_glcm_SumAverage	0.618296	0.759871	0.813686
28	Scanner 3	T1w GRE	map_glcm_DifferenceAverage	0.617236	0.830875	0.742875
52	Scanner 3	T1w GRE	map_gldm_SmallDependenceEmphasis	0.616722	0.830091	0.742957
306	Scanner 2	T2w TSE	map_gldm_HighGrayLevelEmphasis	0.616263	0.771185	0.799112
117	Scanner 3	T2w TSE	map_glcm_Imc2	0.616042	0.752998	0.81812
348	Scanner 2	T2w TSE	map_glcm_DifferenceVariance	0.616031	0.781197	0.788572
330	Scanner 2	T2w TSE	map_glszm_LargeScanner 3LowGrayLevelEmphasis	0.615609	0.828394	0.743135
317	Scanner 2	T2w TSE	map_firstorder_RobustMeanAbsoluteDeviation	0.615127	0.746534	0.823977
111	Scanner 3	T2w TSE	map_gldm_DependenceNonUniformity	0.613963	0.816335	0.752097
163	Scanner 3	T2w TSE	map_gldm_DependenceNonUniformityNormalized	0.613963	0.816335	0.752097
57	Scanner 3	T1w GRE	map_glrlm_GrayLevelNonUniformityNormalized	0.613612	0.853261	0.719137
540	Scanner 1	T2w TSE	map_glcm_Idmn	0.61196	0.773102	0.791564
323	Scanner 2	T2w TSE	map_firstorder_InterquartileRange	0.61067	0.737585	0.827931
159	Scanner 3	T2w TSE	map_glrlm_ShortRunEmphasis	0.610661	0.740182	0.825015
19	Scanner 3	T1w GRE	map_glrlm_RunLengthNonUniformityNormalized	0.609777	0.832083	0.732832
81	Scanner 3	T1w GRE	map_glcm_Id	0.608732	0.838945	0.725592
108	Scanner 3	T2w TSE	map_gldm_LargeDependenceEmphasis	0.607926	0.739032	0.822597
402	Scanner 1	T1w GRE	map_glrlm_LowGrayLevelRunEmphasis	0.607905	0.757081	0.80296
292	Scanner 2	T2w TSE	map_glcm_Autocorrelation	0.607523	0.764988	0.79416
10	Scanner 3	T1w GRE	map_glszm_ZonePercentage	0.606117	0.825881	0.733904
207	Scanner 2	T1w GRE	map_ngtdm_Contrast	0.605908	0.969524	0.624954
150	Scanner 3	T2w TSE	map_glrlm_GrayLevelNonUniformityNormalized	0.603706	0.761248	0.793048
328	Scanner 2	T2w TSE	map_glrlm_LongRunHighGrayLevelEmphasis	0.60346	0.76873	0.785009
189	Scanner 2	T1w GRE	map_ngtdm_Busyness	0.603021	0.815848	0.739135
129	Scanner 3	T2w TSE	map_firstorder_Entropy	0.602742	0.783648	0.76915
80	Scanner 3	T1w GRE	map_glcm_MaximumProbability	0.601277	0.829948	0.724476
158	Scanner 3	T2w TSE	map_glrlm_RunVariance	0.601123	0.720151	0.834719
182	Scanner 3	T2w TSE	map_glrlm_LongRunEmphasis	0.599858	0.717281	0.836293
43	Scanner 3	T1w GRE	map_glcm_MCC	0.598861	0.817488	0.732563
135	Scanner 3	T2w TSE	map_glszm_SizeZoneNonUniformity	0.597672	0.755825	0.790755
145	Scanner 3	T2w TSE	map_gldm_SmallDependenceEmphasis	0.597281	0.737645	0.809713
400	Scanner 1	T1w GRE	map_glcm_DifferenceAverage	0.594844	0.741362	0.802366
127	Scanner 3	T2w TSE	map_firstorder_Uniformity	0.594329	0.754789	0.787411
152	Scanner 3	T2w TSE	map_gldm_GrayLevelNonUniformity	0.594329	0.754789	0.787411
506	Scanner 1	T2w TSE	map_firstorder_Range	0.594185	0.752853	0.789244
536	Scanner 1	T2w TSE	map_glszm_SizeZoneNonUniformityNormalized	0.594002	0.641875	0.925417
20	Scanner 3	T1w GRE	map_glszm_HighGrayLevelZoneEmphasis	0.593104	0.731854	0.810413
346	Scanner 2	T2w TSE	map_gldm_DependenceVariance	0.593065	0.725849	0.817065
97	Scanner 3	T2w TSE	map_glszm_LargeScanner 3Emphasis	0.59257	0.705666	0.839732
40	Scanner 3	T1w GRE	map_glszm_SmallScanner 3HighGrayLevelEmphasis	0.590421	0.742684	0.794983
30	Scanner 3	T1w GRE	map_glrlm_LowGrayLevelRunEmphasis	0.590219	0.830497	0.710681
142	Scanner 3	T2w TSE	map_glrlm_LongRunHighGrayLevelEmphasis	0.589245	0.755415	0.780028
103	Scanner 3	T2w TSE	map_glszm_ZonePercentage	0.588729	0.747537	0.787558
143	Scanner 3	T2w TSE	map_glrlm_RunEntropy	0.587477	0.765118	0.767826
367	Scanner 2	T2w TSE	map_ngtdm_Complexity	0.587167	0.798439	0.735394
106	Scanner 3	T2w TSE	map_glcm_Autocorrelation	0.586015	0.761349	0.769707
13	Scanner 3	T1w GRE	map_glcm_Autocorrelation	0.585026	0.705567	0.829157
9	Scanner 3	T1w GRE	map_glrlm_HighGrayLevelRunEmphasis	0.583272	0.714506	0.81633
134	Scanner 3	T2w TSE	map_firstorder_Range	0.582005	0.793394	0.733564
120	Scanner 3	T2w TSE	map_gldm_HighGrayLevelEmphasis	0.58124	0.767439	0.757376
63	Scanner 3	T1w GRE	map_glszm_GrayLevelVariance	0.581143	0.759753	0.76491
179	Scanner 3	T2w TSE	map_glszm_ZoneEntropy	0.581031	0.729177	0.79683
78	Scanner 3	T1w GRE	map_firstorder_MeanAbsoluteDeviation	0.580157	0.779394	0.744369
68	Scanner 3	T1w GRE	map_glcm_Contrast	0.579547	0.77526	0.747552
27	Scanner 3	T1w GRE	map_gldm_HighGrayLevelEmphasis	0.579077	0.710411	0.815129
417	Scanner 1	T1w GRE	map_glrlm_ShortRunLowGrayLevelEmphasis	0.578309	0.744611	0.776659
102	Scanner 3	T2w TSE	map_glrlm_HighGrayLevelRunEmphasis	0.575638	0.76852	0.749021
105	Scanner 3	T2w TSE	map_glrlm_GrayLevelNonUniformity	0.575572	0.748424	0.769046
7	Scanner 3	T1w GRE	map_glszm_SmallScanner 3Emphasis	0.575341	0.811874	0.708659
39	Scanner 3	T1w GRE	map_glrlm_ShortRunHighGrayLevelEmphasis	0.575014	0.713523	0.80588
476	Scanner 1	T2w TSE	map_glszm_SmallScanner 3LowGrayLevelEmphasis	0.572781	0.656393	0.872618
29	Scanner 3	T1w GRE	map_gldm_LowGrayLevelEmphasis	0.572063	0.816766	0.7004
6	Scanner 3	T1w GRE	map_glszm_GrayLevelNonUniformityNormalized	0.570629	0.835053	0.683345
132	Scanner 3	T2w TSE	map_glrlm_ShortRunHighGrayLevelEmphasis	0.570261	0.769576	0.741007
79	Scanner 3	T1w GRE	map_glrlm_RunPercentage	0.569082	0.812441	0.70046
401	Scanner 1	T1w GRE	map_gldm_LowGrayLevelEmphasis	0.568132	0.714076	0.795618
44	Scanner 3	T1w GRE	map_firstorder_InterquartileRange	0.567119	0.750046	0.756113
24	Scanner 3	T1w GRE	map_glcm_Imc2	0.561419	0.847316	0.662585
130	Scanner 3	T2w TSE	map_glcm_JointEntropy	0.559943	0.715451	0.782643
55	Scanner 3	T1w GRE	map_glcm_JointEnergy	0.55912	0.829652	0.673921
425	Scanner 1	T1w GRE	map_glszm_GrayLevelNonUniformity	0.558543	0.678008	0.823799
161	Scanner 3	T2w TSE	map_glcm_Contrast	0.554317	0.746436	0.742618
113	Scanner 3	T2w TSE	map_glszm_HighGrayLevelZoneEmphasis	0.552956	0.771636	0.716602
164	Scanner 3	T2w TSE	map_glszm_SizeZoneNonUniformityNormalized	0.551321	0.690518	0.798417
343	Scanner 2	T2w TSE	map_glszm_LargeScanner 3HighGrayLevelEmphasis	0.55062	0.738631	0.74546
543	Scanner 1	T2w TSE	map_firstorder_MeanAbsoluteDeviation	0.549646	0.730304	0.752627
555	Scanner 1	T2w TSE	map_gldm_LargeDependenceLowGrayLevelEmphasis	0.549189	0.621233	0.884031
155	Scanner 3	T2w TSE	map_glszm_ZoneVariance	0.546766	0.687591	0.795191
181	Scanner 3	T2w TSE	map_ngtdm_Complexity	0.543316	0.73234	0.74189
410	Scanner 1	T1w GRE	map_firstorder_RobustMeanAbsoluteDeviation	0.54272	0.696213	0.779532
15	Scanner 3	T1w GRE	map_gldm_LargeDependenceEmphasis	0.541901	0.786496	0.689006
88	Scanner 3	T1w GRE	map_ngtdm_Complexity	0.541082	0.727597	0.743656
66	Scanner 3	T1w GRE	map_glrlm_ShortRunEmphasis	0.540664	0.799575	0.676189
194	Scanner 2	T1w GRE	map_glcm_Correlation	0.53998	0.632355	0.853919
84	Scanner 3	T1w GRE	map_glcm_Idn	0.53767	0.6675	0.805497
87	Scanner 3	T1w GRE	map_glcm_ClusterShade	0.536893	0.691023	0.776953
56	Scanner 3	T1w GRE	map_gldm_SmallDependenceHighGrayLevelEmphasis	0.536138	0.689776	0.777264
533	Scanner 1	T2w TSE	map_glcm_Contrast	0.534277	0.706842	0.755865
149	Scanner 3	T2w TSE	map_gldm_SmallDependenceHighGrayLevelEmphasis	0.534151	0.767623	0.695851
85	Scanner 3	T1w GRE	map_glrlm_GrayLevelVariance	0.532757	0.737554	0.72233
114	Scanner 3	T2w TSE	map_ngtdm_Contrast	0.532476	0.723541	0.735931
369	Scanner 2	T2w TSE	map_gldm_LargeDependenceLowGrayLevelEmphasis	0.532154	0.781875	0.680613
38	Scanner 3	T1w GRE	map_firstorder_RobustMeanAbsoluteDeviation	0.531541	0.743645	0.714777
340	Scanner 2	T2w TSE	map_gldm_LargeDependenceHighGrayLevelEmphasis	0.531418	0.696362	0.763136
534	Scanner 1	T2w TSE	map_glcm_DifferenceVariance	0.530564	0.663532	0.799605
148	Scanner 3	T2w TSE	map_glcm_JointEnergy	0.529105	0.653702	0.809398
416	Scanner 1	T1w GRE	map_firstorder_InterquartileRange	0.529008	0.665577	0.794812
171	Scanner 3	T2w TSE	map_firstorder_MeanAbsoluteDeviation	0.5289	0.7526	0.702764
450	Scanner 1	T1w GRE	map_firstorder_MeanAbsoluteDeviation	0.524345	0.715116	0.73323
383	Scanner 1	T1w GRE	map_glszm_SmallScanner 3LowGrayLevelEmphasis	0.523389	0.694586	0.753527
162	Scanner 3	T2w TSE	map_glcm_DifferenceVariance	0.522935	0.699852	0.747208
35	Scanner 3	T1w GRE	map_firstorder_Variance	0.522855	0.721264	0.724916
21	Scanner 3	T1w GRE	map_ngtdm_Contrast	0.52007	0.68313	0.761305
509	Scanner 1	T2w TSE	map_firstorder_InterquartileRange	0.519954	0.687443	0.756359
137	Scanner 3	T2w TSE	map_firstorder_InterquartileRange	0.519462	0.731642	0.709994
173	Scanner 3	T2w TSE	map_glcm_MaximumProbability	0.518355	0.667127	0.776996
503	Scanner 1	T2w TSE	map_firstorder_RobustMeanAbsoluteDeviation	0.515433	0.689223	0.747847
133	Scanner 3	T2w TSE	map_glszm_SmallScanner 3HighGrayLevelEmphasis	0.514992	0.761724	0.676087
25	Scanner 3	T1w GRE	map_gldm_GrayLevelVariance	0.513696	0.729175	0.704489
380	Scanner 1	T1w GRE	map_glcm_Correlation	0.511527	0.629788	0.81222
310	Scanner 2	T2w TSE	map_firstorder_Skewness	0.510061	0.643231	0.792967
131	Scanner 3	T2w TSE	map_firstorder_RobustMeanAbsoluteDeviation	0.509581	0.722683	0.705124
93	Scanner 3	T1w GRE	map_ngtdm_Strength	0.509221	0.700075	0.72738
160	Scanner 3	T2w TSE	map_gldm_DependenceVariance	0.508622	0.685765	0.741684
301	Scanner 2	T2w TSE	map_glcm_SumSquares	0.507787	0.714123	0.711063
22	Scanner 3	T1w GRE	map_glcm_SumSquares	0.505553	0.726254	0.69611
100	Scanner 3	T2w TSE	map_glszm_SmallScanner 3Emphasis	0.504015	0.630824	0.79898
485	Scanner 1	T2w TSE	map_glszm_HighGrayLevelZoneEmphasis	0.503	0.744436	0.67568
413	Scanner 1	T1w GRE	map_firstorder_Range	0.502915	0.725605	0.693097
23	Scanner 3	T1w GRE	map_glcm_Imc1	0.500748	0.759873	0.658989
514	Scanner 1	T2w TSE	map_glrlm_LongRunHighGrayLevelEmphasis	0.50005	0.737226	0.678285
553	Scanner 1	T2w TSE	map_ngtdm_Complexity	0.498636	0.712448	0.699891
107	Scanner 3	T2w TSE	map_glcm_SumEntropy	0.497942	0.662252	0.751892
474	Scanner 1	T2w TSE	map_glrlm_HighGrayLevelRunEmphasis	0.497665	0.7435	0.669354
505	Scanner 1	T2w TSE	map_glszm_SmallScanner 3HighGrayLevelEmphasis	0.497004	0.742273	0.66957
504	Scanner 1	T2w TSE	map_glrlm_ShortRunHighGrayLevelEmphasis	0.496831	0.74403	0.667756
492	Scanner 1	T2w TSE	map_gldm_HighGrayLevelEmphasis	0.495993	0.742907	0.667639
89	Scanner 3	T1w GRE	map_glrlm_LongRunEmphasis	0.495867	0.748924	0.662106
526	Scanner 1	T2w TSE	map_gldm_LargeDependenceHighGrayLevelEmphasis	0.495659	0.676308	0.732888
83	Scanner 3	T1w GRE	map_glcm_ClusterTendency	0.494573	0.722568	0.684466
154	Scanner 3	T2w TSE	map_gldm_LargeDependenceHighGrayLevelEmphasis	0.49355	0.625461	0.789098
71	Scanner 3	T1w GRE	map_glszm_SizeZoneNonUniformityNormalized	0.491897	0.74058	0.664206
478	Scanner 1	T2w TSE	map_glcm_Autocorrelation	0.490188	0.745158	0.657831
447	Scanner 1	T1w GRE	map_glcm_Idmn	0.488971	0.652989	0.74882
4	Scanner 3	T1w GRE	map_glszm_LargeScanner 3Emphasis	0.488704	0.767585	0.636678
156	Scanner 3	T2w TSE	map_glszm_GrayLevelVariance	0.485743	0.71765	0.676853
521	Scanner 1	T2w TSE	map_gldm_SmallDependenceHighGrayLevelEmphasis	0.484893	0.743784	0.651928
487	Scanner 1	T2w TSE	map_glcm_SumSquares	0.484669	0.690251	0.702163
287	Scanner 2	T2w TSE	map_glcm_Correlation	0.484133	0.517782	0.935013
529	Scanner 1	T2w TSE	map_glszm_LargeScanner 3HighGrayLevelEmphasis	0.477048	0.669562	0.712479
558	Scanner 1	T2w TSE	map_ngtdm_Strength	0.470412	0.65825	0.71464
528	Scanner 1	T2w TSE	map_glszm_GrayLevelVariance	0.469334	0.683666	0.686495
372	Scanner 2	T2w TSE	map_ngtdm_Strength	0.469256	0.685353	0.684692
314	Scanner 2	T2w TSE	map_firstorder_Variance	0.466459	0.690979	0.67507
342	Scanner 2	T2w TSE	map_glszm_GrayLevelVariance	0.466138	0.696529	0.66923
304	Scanner 2	T2w TSE	map_gldm_GrayLevelVariance	0.464524	0.685573	0.677571
364	Scanner 2	T2w TSE	map_glrlm_GrayLevelVariance	0.464459	0.687264	0.675808
550	Scanner 1	T2w TSE	map_glrlm_GrayLevelVariance	0.462855	0.686637	0.67409
178	Scanner 3	T2w TSE	map_glrlm_GrayLevelVariance	0.461339	0.680463	0.677978
548	Scanner 1	T2w TSE	map_glcm_ClusterTendency	0.46101	0.67834	0.679616
490	Scanner 1	T2w TSE	map_gldm_GrayLevelVariance	0.460231	0.685737	0.671148
482	Scanner 1	T2w TSE	map_gldm_SmallDependenceLowGrayLevelEmphasis	0.460216	0.611242	0.75292
115	Scanner 3	T2w TSE	map_glcm_SumSquares	0.459935	0.671081	0.685364
500	Scanner 1	T2w TSE	map_firstorder_Variance	0.457334	0.6841	0.668519
128	Scanner 3	T2w TSE	map_firstorder_Variance	0.457087	0.673569	0.678605
362	Scanner 2	T2w TSE	map_glcm_ClusterTendency	0.456451	0.680013	0.671239
454	Scanner 1	T1w GRE	map_glcm_JointAverage	0.454003	0.70411	0.644791
377	Scanner 1	T1w GRE	map_glcm_SumAverage	0.454003	0.70411	0.644791
118	Scanner 3	T2w TSE	map_gldm_GrayLevelVariance	0.452463	0.66732	0.678031
300	Scanner 2	T2w TSE	map_ngtdm_Contrast	0.448292	0.673432	0.665682
67	Scanner 3	T1w GRE	map_gldm_DependenceVariance	0.438334	0.598879	0.731923
473	Scanner 1	T2w TSE	map_glcm_Correlation	0.436403	0.587185	0.743212
441	Scanner 1	T1w GRE	map_glcm_DifferenceVariance	0.434542	0.612258	0.709737
389	Scanner 1	T1w GRE	map_gldm_SmallDependenceLowGrayLevelEmphasis	0.432233	0.562661	0.768194
552	Scanner 1	T2w TSE	map_glcm_ClusterShade	0.432053	0.59695	0.723767
104	Scanner 3	T2w TSE	map_glszm_SmallScanner 3LowGrayLevelEmphasis	0.430527	0.740076	0.581733
70	Scanner 3	T1w GRE	map_gldm_DependenceNonUniformityNormalized	0.427555	0.627943	0.680881
184	Scanner 3	T2w TSE	map_gldm_DependenceEntropy	0.426646	0.569427	0.749254
496	Scanner 1	T2w TSE	map_firstorder_Skewness	0.425043	0.518853	0.819196
465	Scanner 1	T1w GRE	map_ngtdm_Strength	0.42306	0.691994	0.611365
440	Scanner 1	T1w GRE	map_glcm_Contrast	0.422807	0.622769	0.678914
412	Scanner 1	T1w GRE	map_glszm_SmallScanner 3HighGrayLevelEmphasis	0.414331	0.715675	0.578938
90	Scanner 3	T1w GRE	map_gldm_LargeDependenceLowGrayLevelEmphasis	0.413839	0.77505	0.533951
486	Scanner 1	T2w TSE	map_ngtdm_Contrast	0.412698	0.609803	0.676772
428	Scanner 1	T1w GRE	map_gldm_SmallDependenceHighGrayLevelEmphasis	0.408931	0.717251	0.570136
392	Scanner 1	T1w GRE	map_glszm_HighGrayLevelZoneEmphasis	0.398471	0.706944	0.563653
394	Scanner 1	T1w GRE	map_glcm_SumSquares	0.395634	0.64258	0.615695
411	Scanner 1	T1w GRE	map_glrlm_ShortRunHighGrayLevelEmphasis	0.394285	0.706331	0.558216
176	Scanner 3	T2w TSE	map_glcm_ClusterTendency	0.392322	0.599029	0.654931
381	Scanner 1	T1w GRE	map_glrlm_HighGrayLevelRunEmphasis	0.3891	0.701677	0.554529
305	Scanner 2	T2w TSE	map_firstorder_Kurtosis	0.388891	0.556517	0.698794
399	Scanner 1	T1w GRE	map_gldm_HighGrayLevelEmphasis	0.385819	0.698908	0.552032
397	Scanner 1	T1w GRE	map_gldm_GrayLevelVariance	0.385547	0.659434	0.584663
16	Scanner 3	T1w GRE	map_glrlm_LongRunLowGrayLevelEmphasis	0.385154	0.780671	0.493363
455	Scanner 1	T1w GRE	map_glcm_ClusterTendency	0.384363	0.645719	0.595248
186	Scanner 3	T2w TSE	map_ngtdm_Strength	0.383743	0.632518	0.606691
385	Scanner 1	T1w GRE	map_glcm_Autocorrelation	0.383246	0.689517	0.555818
457	Scanner 1	T1w GRE	map_glrlm_GrayLevelVariance	0.383117	0.657837	0.582389
407	Scanner 1	T1w GRE	map_firstorder_Variance	0.38143	0.657644	0.579995
31	Scanner 3	T1w GRE	map_firstorder_Skewness	0.379088	0.477635	0.793677
1	Scanner 3	T1w GRE	map_glcm_ClusterProminence	0.377174	0.610331	0.617984
460	Scanner 1	T1w GRE	map_ngtdm_Complexity	0.376795	0.59854	0.629523
435	Scanner 1	T1w GRE	map_glszm_GrayLevelVariance	0.37138	0.650011	0.571344
3	Scanner 3	T1w GRE	map_ngtdm_Busyness	0.369618	0.602802	0.613167
177	Scanner 3	T2w TSE	map_glcm_Idn	0.367868	0.4123	0.892233
393	Scanner 1	T1w GRE	map_ngtdm_Contrast	0.361224	0.635597	0.568323
212	Scanner 2	T1w GRE	map_firstorder_Kurtosis	0.357781	0.486238	0.735815
421	Scanner 1	T1w GRE	map_glrlm_LongRunHighGrayLevelEmphasis	0.357499	0.662702	0.539457
157	Scanner 3	T2w TSE	map_glszm_LargeScanner 3HighGrayLevelEmphasis	0.328453	0.438764	0.748588
51	Scanner 3	T1w GRE	map_glszm_LargeScanner 3LowGrayLevelEmphasis	0.324126	0.768057	0.422008
110	Scanner 3	T2w TSE	map_gldm_SmallDependenceLowGrayLevelEmphasis	0.322255	0.551977	0.583819
124	Scanner 3	T2w TSE	map_firstorder_Skewness	0.29977	0.488803	0.613272
433	Scanner 1	T1w GRE	map_gldm_LargeDependenceHighGrayLevelEmphasis	0.296609	0.514282	0.576745
466	Scanner 1	T2w TSE	map_glcm_ClusterProminence	0.295834	0.554938	0.533095
32	Scanner 3	T1w GRE	map_glcm_InverseVariance	0.295298	0.531203	0.555905
11	Scanner 3	T1w GRE	map_glszm_SmallScanner 3LowGrayLevelEmphasis	0.266264	0.357009	0.745818
94	Scanner 3	T2w TSE	map_glcm_ClusterProminence	0.252492	0.469548	0.537734
180	Scanner 3	T2w TSE	map_glcm_ClusterShade	0.236984	0.405525	0.584388
373	Scanner 1	T1w GRE	map_glcm_ClusterProminence	0.236829	0.511269	0.463219
119	Scanner 3	T2w TSE	map_firstorder_Kurtosis	0.229887	0.367297	0.625889
459	Scanner 1	T1w GRE	map_glcm_ClusterShade	0.229142	0.353453	0.648296
26	Scanner 3	T1w GRE	map_firstorder_Kurtosis	0.223054	0.384569	0.580009
436	Scanner 1	T1w GRE	map_glszm_LargeScanner 3HighGrayLevelEmphasis	0.221221	0.361108	0.612619
187	Scanner 2	T1w GRE	map_glcm_ClusterProminence	0.211907	0.998466	0.212233
217	Scanner 2	T1w GRE	map_firstorder_Skewness	0.207219	0.375259	0.552203
168	Scanner 3	T2w TSE	map_glcm_Idmn	0.207143	0.24821	0.834547
280	Scanner 2	T2w TSE	map_glcm_ClusterProminence	0.205674	0.436809	0.470854
366	Scanner 2	T2w TSE	map_glcm_ClusterShade	0.184136	0.355069	0.518592
403	Scanner 1	T1w GRE	map_firstorder_Skewness	0.183057	0.289758	0.631757
491	Scanner 1	T2w TSE	map_firstorder_Kurtosis	0.166676	0.228851	0.728317
273	Scanner 2	T1w GRE	map_glcm_ClusterShade	0.165894	0.395049	0.419934
54	Scanner 3	T1w GRE	map_ngtdm_Coarseness	0.149844	1	0.149844
146	Scanner 3	T2w TSE	map_glszm_GrayLevelNonUniformity	0.133478	0.186028	0.717516
398	Scanner 1	T1w GRE	map_firstorder_Kurtosis	0.11555	0.210728	0.548338
101	Scanner 3	T2w TSE	map_glcm_Correlation	0.0515543	0.083393	0.618209
559
560
561
562
563
564
565
566
567
568
569
570
571
572
573
574
575
576
577
578
579
580
581
582
583
584
585
586
587
588
589
590
591
592
593
594
595
596
597
598
599
600
601
602
603
604
605
606
607
608
609
610
611
612
613
614
615
616
617
618
619
620
621
622
623
624
625
626
627
628
629
630
631
632
633
634
635
636
637
638
639
640
641
642
643
644
645
646
647
648
649
650
651
652
653
654
655
656
657
658
659
660
661
662
663
664
665
666
667
668
669
670
671
672
673
674
675
676
677
678
679
680
681
682
683
684
685
686
687
688
689
690
691
692
693
694
695
696
697
698
699
700
701
702
703
704
705
706
707
708
709
710
711
712
713
714
715
716
717
718
719
720
721
722
723
724
725
726
727
728
729
730
731
732
733
734
735
736
737
738
739
740
741
742
743
744
745
746
747
748
749
750
751
752
753
754
755
756
757
758
759
760
761
762
763
764
765
766
767
768
769
770
771
772
773
774
775
776
777
778
779
780
781
782
783
784
785
786
787
788
789
790
791
792
793
794
795
796
797
798
799
800
801
802
803
804
805
806
807
808
809
810
811
812
813
814
815
816
817
818
819
820
821
822
823
824
825
826
827
828
829
830
831
832
833
834
835
836
837
838
839
840
841
842
843
844
845
846
847
848
849
850
851
852
853
854
855
856
857
858
859
860
861
862
863
864
865
866
867
868
869
870
871
872
873
874
875
876
877
878
879
880
881
882
883
884
885
886
887
888
889
890
891
892
893
894
895
896
897
898
899
900
901
902
903
904
905
906
907
908
909
910
911
912
913
914
915
916
917
918
919
920
921
922
923
924
925
926
927
928
929
930
931
932
933
934
935
936
937
938
939
940
941
942
943
944
945
946
947
948
949
950
951
952
953
954
955
956
957
958
959
960
961
962
963
964
965
966
967
968
969
970
971
972
973
974
975
976
977
978
979
980
981
982
983
984
985
986
987
988
989
990
991
992
993
994
995
996
997
998
999
1000
