# Supplementary material for: The role of parametric feature maps to correct different volume of interest sizes: an in vivo liver MRI study
Source: Eur Radiol Exp. 2023 Sep 6;7:48. doi: 10.1186/s41747-023-00362-9 (PMC10480134; doi:10.1186/s41747-023-00362-9)
Supplement: Supplementary file 9 — Additional file 9. OCCC data for the VOI sizes of 20 and 30 mm from the maps (map extraction). [file 41747_2023_362_MOESM9_ESM.xlsx]

## Sheet: MWU OVER ROI remaps
	scanner	sequence	feature	occc	precScanner 1on	accuracy
233	Scanner 2	T1w GRE	map_firstorder_Energy	0.998986	0.999844	0.999142
188	Scanner 2	T1w GRE	map_firstorder_10Percentile	0.998951	0.999129	0.999822
244	Scanner 2	T1w GRE	map_firstorder_Mean	0.998942	0.999229	0.999712
219	Scanner 2	T1w GRE	map_firstorder_RootMeanSquared	0.998938	0.999231	0.999707
263	Scanner 2	T1w GRE	map_firstorder_Median	0.998922	0.99923	0.999692
262	Scanner 2	T1w GRE	map_firstorder_90Percentile	0.998903	0.999314	0.999588
260	Scanner 2	T1w GRE	map_firstorder_TotalEnergy	0.998851	0.999681	0.99917
232	Scanner 2	T1w GRE	map_firstorder_Minimum	0.998799	0.99897	0.999829
259	Scanner 2	T1w GRE	map_firstorder_Maximum	0.998775	0.999295	0.999479
353	Scanner 2	T2w TSE	map_firstorder_TotalEnergy	0.995666	0.995779	0.999887
167	Scanner 3	T2w TSE	map_firstorder_TotalEnergy	0.99562	0.996019	0.999599
47	Scanner 3	T1w GRE	map_firstorder_Energy	0.994732	0.995301	0.999428
74	Scanner 3	T1w GRE	map_firstorder_TotalEnergy	0.99311	0.993785	0.999321
281	Scanner 2	T2w TSE	map_firstorder_10Percentile	0.992768	0.992778	0.99999
327	Scanner 2	T2w TSE	map_glrlm_RunLengthNonUniformity	0.992619	0.993879	0.998732
356	Scanner 2	T2w TSE	map_firstorder_Median	0.992447	0.992674	0.999771
337	Scanner 2	T2w TSE	map_firstorder_Mean	0.992209	0.992501	0.999706
312	Scanner 2	T2w TSE	map_firstorder_RootMeanSquared	0.99213	0.992443	0.999685
326	Scanner 2	T2w TSE	map_firstorder_Energy	0.991734	0.991964	0.999768
139	Scanner 3	T2w TSE	map_firstorder_Minimum	0.991574	0.99221	0.999359
325	Scanner 2	T2w TSE	map_firstorder_Minimum	0.991366	0.99138	0.999986
95	Scanner 3	T2w TSE	map_firstorder_10Percentile	0.99067	0.991254	0.999411
511	Scanner 1	T2w TSE	map_firstorder_Minimum	0.988721	0.989516	0.999196
467	Scanner 1	T2w TSE	map_firstorder_10Percentile	0.988717	0.989523	0.999186
355	Scanner 2	T2w TSE	map_firstorder_90Percentile	0.988592	0.989782	0.998798
419	Scanner 1	T1w GRE	map_firstorder_Energy	0.988333	0.988877	0.99945
446	Scanner 1	T1w GRE	map_firstorder_TotalEnergy	0.987792	0.988149	0.999639
449	Scanner 1	T1w GRE	map_firstorder_Median	0.986556	0.986748	0.999805
430	Scanner 1	T1w GRE	map_firstorder_Mean	0.986541	0.986808	0.99973
405	Scanner 1	T1w GRE	map_firstorder_RootMeanSquared	0.986536	0.986784	0.999748
542	Scanner 1	T2w TSE	map_firstorder_Median	0.985928	0.9877	0.998207
448	Scanner 1	T1w GRE	map_firstorder_90Percentile	0.985654	0.985665	0.999989
445	Scanner 1	T1w GRE	map_firstorder_Maximum	0.985507	0.985592	0.999914
316	Scanner 2	T2w TSE	map_glcm_JointEntropy	0.985473	0.988459	0.996979
374	Scanner 1	T1w GRE	map_firstorder_10Percentile	0.985415	0.98691	0.998486
370	Scanner 2	T2w TSE	map_gldm_DependenceEntropy	0.985413	0.986206	0.999196
523	Scanner 1	T2w TSE	map_firstorder_Mean	0.984986	0.987056	0.997903
352	Scanner 2	T2w TSE	map_firstorder_Maximum	0.98492	0.987054	0.997837
170	Scanner 3	T2w TSE	map_firstorder_Median	0.984812	0.985334	0.999471
498	Scanner 1	T2w TSE	map_firstorder_RootMeanSquared	0.984689	0.986861	0.997799
151	Scanner 3	T2w TSE	map_firstorder_Mean	0.984365	0.985289	0.999062
140	Scanner 3	T2w TSE	map_firstorder_Energy	0.984299	0.985441	0.998841
418	Scanner 1	T1w GRE	map_firstorder_Minimum	0.984127	0.986775	0.997316
126	Scanner 3	T2w TSE	map_firstorder_RootMeanSquared	0.984095	0.985039	0.999043
58	Scanner 3	T1w GRE	map_firstorder_Mean	0.983889	0.98702	0.996827
33	Scanner 3	T1w GRE	map_firstorder_RootMeanSquared	0.983884	0.986985	0.996858
77	Scanner 3	T1w GRE	map_firstorder_Median	0.983544	0.986344	0.997162
539	Scanner 1	T2w TSE	map_firstorder_TotalEnergy	0.982839	0.985498	0.997301
76	Scanner 3	T1w GRE	map_firstorder_90Percentile	0.982699	0.984695	0.997973
2	Scanner 3	T1w GRE	map_firstorder_10Percentile	0.982123	0.988784	0.993263
512	Scanner 1	T2w TSE	map_firstorder_Energy	0.981676	0.984469	0.997163
73	Scanner 3	T1w GRE	map_firstorder_Maximum	0.981492	0.983604	0.997853
46	Scanner 3	T1w GRE	map_firstorder_Minimum	0.980136	0.989011	0.991026
234	Scanner 2	T1w GRE	map_glrlm_RunLengthNonUniformity	0.979976	0.991166	0.98871
277	Scanner 2	T1w GRE	map_gldm_DependenceEntropy	0.977552	0.991649	0.985784
541	Scanner 1	T2w TSE	map_firstorder_90Percentile	0.97718	0.982006	0.995086
334	Scanner 2	T2w TSE	map_glcm_JointEnergy	0.977067	0.983419	0.993541
240	Scanner 2	T1w GRE	map_ngtdm_Coarseness	0.97603	0.977119	0.998885
293	Scanner 2	T2w TSE	map_glcm_SumEntropy	0.975969	0.983748	0.992092
204	Scanner 2	T1w GRE	map_gldm_DependenceNonUniformity	0.972813	0.992428	0.980236
169	Scanner 3	T2w TSE	map_firstorder_90Percentile	0.972432	0.974215	0.99817
538	Scanner 1	T2w TSE	map_firstorder_Maximum	0.971642	0.977481	0.994026
365	Scanner 2	T2w TSE	map_glszm_ZoneEntropy	0.970833	0.975278	0.995443
420	Scanner 1	T1w GRE	map_glrlm_RunLengthNonUniformity	0.97014	0.981021	0.988908
166	Scanner 3	T2w TSE	map_firstorder_Maximum	0.96905	0.973052	0.995888
332	Scanner 2	T2w TSE	map_glszm_GrayLevelNonUniformity	0.968916	0.972263	0.996558
468	Scanner 1	T2w TSE	map_ngtdm_Busyness	0.967729	0.9751	0.992441
203	Scanner 2	T1w GRE	map_gldm_SmallDependenceLowGrayLevelEmphasis	0.967339	0.971041	0.996188
555	Scanner 1	T2w TSE	map_gldm_LargeDependenceLowGrayLevelEmphasis	0.965742	0.967132	0.998563
527	Scanner 1	T2w TSE	map_glszm_ZoneVariance	0.961853	0.962746	0.999072
223	Scanner 2	T1w GRE	map_glcm_JointEntropy	0.961179	0.980132	0.980662
291	Scanner 2	T2w TSE	map_glrlm_GrayLevelNonUniformity	0.960329	0.963151	0.99707
489	Scanner 1	T2w TSE	map_glcm_Imc2	0.959575	0.961571	0.997925
272	Scanner 2	T1w GRE	map_glszm_ZoneEntropy	0.959559	0.983697	0.975462
270	Scanner 2	T1w GRE	map_glcm_Idn	0.959525	0.96614	0.993153
338	Scanner 2	T2w TSE	map_gldm_GrayLevelNonUniformity	0.958931	0.96114	0.997702
258	Scanner 2	T1w GRE	map_glcm_DifferenceEntropy	0.958619	0.980461	0.977722
53	Scanner 3	T1w GRE	map_glszm_GrayLevelNonUniformity	0.958358	0.958803	0.999536
520	Scanner 1	T2w TSE	map_glcm_JointEnergy	0.958294	0.963951	0.994131
239	Scanner 2	T1w GRE	map_glszm_GrayLevelNonUniformity	0.957798	0.974847	0.982511
508	Scanner 1	T2w TSE	map_glcm_MCC	0.957431	0.963305	0.993903
502	Scanner 1	T2w TSE	map_glcm_JointEntropy	0.957249	0.96351	0.993501
516	Scanner 1	T2w TSE	map_glszm_LargeAreaLowGrayLevelEmphasis	0.956942	0.967156	0.989438
469	Scanner 1	T2w TSE	map_glszm_LargeAreaEmphasis	0.95627	0.957758	0.998446
97	Scanner 3	T2w TSE	map_glszm_LargeAreaEmphasis	0.956218	0.957295	0.998875
228	Scanner 2	T1w GRE	map_glszm_SizeZoneNonUniformity	0.954903	0.982773	0.971642
158	Scanner 3	T2w TSE	map_glrlm_RunVariance	0.954652	0.957144	0.997396
481	Scanner 1	T2w TSE	map_glrlm_LongRunLowGrayLevelEmphasis	0.954301	0.957906	0.996236
236	Scanner 2	T1w GRE	map_glrlm_RunEntropy	0.953938	0.982277	0.971149
182	Scanner 3	T2w TSE	map_glrlm_LongRunEmphasis	0.953897	0.954477	0.999392
200	Scanner 2	T1w GRE	map_glcm_SumEntropy	0.953059	0.979633	0.972874
537	Scanner 1	T2w TSE	map_glcm_DifferenceEntropy	0.95282	0.966081	0.986273
359	Scanner 2	T2w TSE	map_glcm_MaximumProbability	0.952772	0.964551	0.987788
296	Scanner 2	T2w TSE	map_gldm_SmallDependenceLowGrayLevelEmphasis	0.95073	0.954777	0.995762
409	Scanner 1	T1w GRE	map_glcm_JointEntropy	0.950445	0.968327	0.981533
471	Scanner 1	T2w TSE	map_glszm_GrayLevelNonUniformityNormalized	0.95037	0.96104	0.988898
545	Scanner 1	T2w TSE	map_glcm_MaximumProbability	0.950159	0.957005	0.992846
214	Scanner 2	T1w GRE	map_glcm_DifferenceAverage	0.950097	0.988995	0.960669
75	Scanner 3	T1w GRE	map_glcm_Idmn	0.948791	0.950703	0.997989
499	Scanner 1	T2w TSE	map_firstorder_Uniformity	0.948789	0.959795	0.988533
524	Scanner 1	T2w TSE	map_gldm_GrayLevelNonUniformity	0.948789	0.959795	0.988533
522	Scanner 1	T2w TSE	map_glrlm_GrayLevelNonUniformityNormalized	0.947859	0.960668	0.986666
494	Scanner 1	T2w TSE	map_gldm_LowGrayLevelEmphasis	0.946844	0.95019	0.996479
267	Scanner 2	T1w GRE	map_glcm_Id	0.946603	0.980204	0.96572
530	Scanner 1	T2w TSE	map_glrlm_RunVariance	0.946395	0.947246	0.999101
297	Scanner 2	T2w TSE	map_gldm_DependenceNonUniformity	0.946361	0.960725	0.985048
241	Scanner 2	T1w GRE	map_glcm_JointEnergy	0.946244	0.974405	0.971099
172	Scanner 3	T2w TSE	map_glrlm_RunPercentage	0.945839	0.949341	0.996311
525	Scanner 1	T2w TSE	map_glcm_Idm	0.945773	0.954354	0.991008
246	Scanner 2	T1w GRE	map_glcm_Idm	0.945683	0.97984	0.96514
218	Scanner 2	T1w GRE	map_glcm_InverseVariance	0.945556	0.971568	0.973227
91	Scanner 3	T1w GRE	map_gldm_DependenceEntropy	0.943846	0.956716	0.986548
495	Scanner 1	T2w TSE	map_glrlm_LowGrayLevelRunEmphasis	0.943323	0.947198	0.995909
551	Scanner 1	T2w TSE	map_glszm_ZoneEntropy	0.943184	0.954433	0.988214
256	Scanner 2	T1w GRE	map_gldm_DependenceNonUniformityNormalized	0.943131	0.973706	0.968599
341	Scanner 2	T2w TSE	map_glszm_ZoneVariance	0.942755	0.944946	0.997682
103	Scanner 3	T2w TSE	map_glszm_ZonePercentage	0.942196	0.956079	0.985479
253	Scanner 2	T1w GRE	map_gldm_DependenceVariance	0.942181	0.977887	0.963486
501	Scanner 1	T2w TSE	map_firstorder_Entropy	0.942007	0.959881	0.981379
475	Scanner 1	T2w TSE	map_glszm_ZonePercentage	0.941728	0.950489	0.990783
546	Scanner 1	T2w TSE	map_glcm_Id	0.941586	0.95253	0.988511
477	Scanner 1	T2w TSE	map_glrlm_GrayLevelNonUniformity	0.94156	0.960266	0.98052
480	Scanner 1	T2w TSE	map_gldm_LargeDependenceEmphasis	0.941554	0.942589	0.998901
554	Scanner 1	T2w TSE	map_glrlm_LongRunEmphasis	0.941134	0.942582	0.998464
266	Scanner 2	T1w GRE	map_glcm_MaximumProbability	0.941099	0.971238	0.968969
159	Scanner 3	T2w TSE	map_glrlm_ShortRunEmphasis	0.940639	0.944595	0.995812
544	Scanner 1	T2w TSE	map_glrlm_RunPercentage	0.940369	0.943942	0.996215
153	Scanner 3	T2w TSE	map_glcm_Idm	0.939643	0.950918	0.988144
283	Scanner 2	T2w TSE	map_glszm_LargeAreaEmphasis	0.938453	0.93897	0.99945
196	Scanner 2	T1w GRE	map_glszm_ZonePercentage	0.938347	0.975824	0.961595
497	Scanner 1	T2w TSE	map_glcm_InverseVariance	0.937663	0.951161	0.985809
322	Scanner 2	T2w TSE	map_glcm_MCC	0.93762	0.94587	0.991278
117	Scanner 3	T2w TSE	map_glcm_Imc2	0.937576	0.943515	0.993705
386	Scanner 1	T1w GRE	map_glcm_SumEntropy	0.937409	0.961957	0.974481
145	Scanner 3	T2w TSE	map_gldm_SmallDependenceEmphasis	0.93736	0.960225	0.976188
108	Scanner 3	T2w TSE	map_gldm_LargeDependenceEmphasis	0.937328	0.937922	0.999367
513	Scanner 1	T2w TSE	map_glrlm_RunLengthNonUniformity	0.937217	0.943014	0.993852
517	Scanner 1	T2w TSE	map_gldm_SmallDependenceEmphasis	0.937141	0.947507	0.98906
205	Scanner 2	T1w GRE	map_glrlm_RunLengthNonUniformityNormalized	0.937094	0.978231	0.957947
144	Scanner 3	T2w TSE	map_glszm_LargeAreaLowGrayLevelEmphasis	0.937078	0.938315	0.998681
198	Scanner 2	T1w GRE	map_glrlm_GrayLevelNonUniformity	0.937021	0.9803	0.955851
329	Scanner 2	T2w TSE	map_glrlm_RunEntropy	0.936936	0.95318	0.982958
507	Scanner 1	T2w TSE	map_glszm_SizeZoneNonUniformity	0.936855	0.948344	0.987886
302	Scanner 2	T2w TSE	map_glcm_Imc1	0.936575	0.942867	0.993327
251	Scanner 2	T1w GRE	map_glrlm_RunVariance	0.936555	0.980982	0.954711
130	Scanner 3	T2w TSE	map_glcm_JointEntropy	0.936256	0.939946	0.996074
261	Scanner 2	T1w GRE	map_glcm_Idmn	0.936167	0.944385	0.991297
531	Scanner 1	T2w TSE	map_glrlm_ShortRunEmphasis	0.936085	0.939396	0.996476
265	Scanner 2	T1w GRE	map_glrlm_RunPercentage	0.935984	0.979564	0.95551
557	Scanner 1	T2w TSE	map_glszm_LowGrayLevelZoneEmphasis	0.935904	0.941267	0.994302
231	Scanner 2	T1w GRE	map_glrlm_ShortRunLowGrayLevelEmphasis	0.935897	0.957544	0.977393
346	Scanner 2	T2w TSE	map_gldm_DependenceVariance	0.93586	0.937106	0.99867
484	Scanner 1	T2w TSE	map_glrlm_RunLengthNonUniformityNormalized	0.935837	0.94126	0.994238
238	Scanner 2	T1w GRE	map_gldm_SmallDependenceEmphasis	0.935513	0.971684	0.962774
488	Scanner 1	T2w TSE	map_glcm_Imc1	0.935329	0.953688	0.98075
371	Scanner 2	T2w TSE	map_glszm_LowGrayLevelZoneEmphasis	0.935004	0.959035	0.974943
294	Scanner 2	T2w TSE	map_gldm_LargeDependenceEmphasis	0.934896	0.938227	0.99645
17	Scanner 3	T1w GRE	map_gldm_SmallDependenceLowGrayLevelEmphasis	0.934621	0.955408	0.978243
174	Scanner 3	T2w TSE	map_glcm_Id	0.934249	0.947238	0.986288
141	Scanner 3	T2w TSE	map_glrlm_RunLengthNonUniformity	0.934029	0.943182	0.990296
227	Scanner 2	T1w GRE	map_firstorder_Range	0.933841	0.988838	0.944383
396	Scanner 1	T1w GRE	map_glcm_Imc2	0.933694	0.960628	0.971963
515	Scanner 1	T2w TSE	map_glrlm_RunEntropy	0.933588	0.96089	0.971586
510	Scanner 1	T2w TSE	map_glrlm_ShortRunLowGrayLevelEmphasis	0.933404	0.937705	0.995413
109	Scanner 3	T2w TSE	map_glrlm_LongRunLowGrayLevelEmphasis	0.933265	0.936216	0.996848
324	Scanner 2	T2w TSE	map_glrlm_ShortRunLowGrayLevelEmphasis	0.933049	0.957683	0.974278
201	Scanner 2	T1w GRE	map_gldm_LargeDependenceEmphasis	0.933036	0.983093	0.949082
112	Scanner 3	T2w TSE	map_glrlm_RunLengthNonUniformityNormalized	0.932759	0.941371	0.990852
222	Scanner 2	T1w GRE	map_firstorder_Entropy	0.932614	0.973963	0.957546
345	Scanner 2	T2w TSE	map_glrlm_ShortRunEmphasis	0.932524	0.937868	0.994303
298	Scanner 2	T2w TSE	map_glrlm_RunLengthNonUniformityNormalized	0.932339	0.937068	0.994953
148	Scanner 3	T2w TSE	map_glcm_JointEnergy	0.932105	0.932808	0.999246
245	Scanner 2	T1w GRE	map_gldm_GrayLevelNonUniformity	0.932008	0.983287	0.94785
483	Scanner 1	T2w TSE	map_gldm_DependenceNonUniformity	0.931615	0.939847	0.991242
535	Scanner 1	T2w TSE	map_gldm_DependenceNonUniformityNormalized	0.931615	0.939847	0.991242
358	Scanner 2	T2w TSE	map_glrlm_RunPercentage	0.931251	0.936463	0.994435
309	Scanner 2	T2w TSE	map_glrlm_LowGrayLevelRunEmphasis	0.931137	0.958733	0.971216
427	Scanner 1	T1w GRE	map_glcm_JointEnergy	0.930947	0.959937	0.969801
290	Scanner 2	T2w TSE	map_glszm_SmallAreaLowGrayLevelEmphasis	0.93094	0.946462	0.983601
252	Scanner 2	T1w GRE	map_glrlm_ShortRunEmphasis	0.930904	0.978652	0.951211
463	Scanner 1	T1w GRE	map_gldm_DependenceEntropy	0.930594	0.957525	0.971875
376	Scanner 1	T1w GRE	map_glszm_LargeAreaEmphasis	0.930474	0.963248	0.965976
275	Scanner 2	T1w GRE	map_glrlm_LongRunEmphasis	0.930393	0.983061	0.946424
313	Scanner 2	T2w TSE	map_firstorder_Uniformity	0.930076	0.946641	0.982501
536	Scanner 1	T2w TSE	map_glszm_SizeZoneNonUniformityNormalized	0.929672	0.943037	0.985828
216	Scanner 2	T1w GRE	map_glrlm_LowGrayLevelRunEmphasis	0.929618	0.959389	0.968969
333	Scanner 2	T2w TSE	map_ngtdm_Coarseness	0.929084	0.942131	0.986152
183	Scanner 3	T2w TSE	map_gldm_LargeDependenceLowGrayLevelEmphasis	0.928449	0.928741	0.999685
532	Scanner 1	T2w TSE	map_gldm_DependenceVariance	0.928369	0.928507	0.999851
368	Scanner 2	T2w TSE	map_glrlm_LongRunEmphasis	0.928219	0.933367	0.994485
308	Scanner 2	T2w TSE	map_gldm_LowGrayLevelEmphasis	0.928094	0.957024	0.969771
336	Scanner 2	T2w TSE	map_glrlm_GrayLevelNonUniformityNormalized	0.927834	0.945197	0.98163
285	Scanner 2	T2w TSE	map_glszm_GrayLevelNonUniformityNormalized	0.927721	0.945479	0.981219
303	Scanner 2	T2w TSE	map_glcm_Imc2	0.927654	0.938483	0.988461
185	Scanner 3	T2w TSE	map_glszm_LowGrayLevelZoneEmphasis	0.927534	0.952913	0.973367
268	Scanner 2	T1w GRE	map_glcm_JointAverage	0.927244	0.982466	0.943793
191	Scanner 2	T1w GRE	map_glcm_SumAverage	0.927244	0.982466	0.943793
164	Scanner 3	T2w TSE	map_glszm_SizeZoneNonUniformityNormalized	0.927087	0.955678	0.970083
150	Scanner 3	T2w TSE	map_glrlm_GrayLevelNonUniformityNormalized	0.926608	0.942057	0.9836
472	Scanner 1	T2w TSE	map_glszm_SmallAreaEmphasis	0.92658	0.939491	0.986257
135	Scanner 3	T2w TSE	map_glszm_SizeZoneNonUniformity	0.926014	0.953752	0.970917
215	Scanner 2	T1w GRE	map_gldm_LowGrayLevelEmphasis	0.925402	0.956395	0.967594
127	Scanner 3	T2w TSE	map_firstorder_Uniformity	0.925354	0.932535	0.992299
152	Scanner 3	T2w TSE	map_gldm_GrayLevelNonUniformity	0.925354	0.932535	0.992299
278	Scanner 2	T1w GRE	map_glszm_LowGrayLevelZoneEmphasis	0.924767	0.960183	0.963115
344	Scanner 2	T2w TSE	map_glrlm_RunVariance	0.924746	0.92926	0.995143
197	Scanner 2	T1w GRE	map_glszm_SmallAreaLowGrayLevelEmphasis	0.924528	0.951892	0.971253
193	Scanner 2	T1w GRE	map_glszm_SmallAreaEmphasis	0.924081	0.962142	0.960441
100	Scanner 3	T2w TSE	map_glszm_SmallAreaEmphasis	0.923532	0.965883	0.956154
289	Scanner 2	T2w TSE	map_glszm_ZonePercentage	0.92301	0.930098	0.99238
458	Scanner 1	T1w GRE	map_glszm_ZoneEntropy	0.922913	0.958047	0.963328
354	Scanner 2	T2w TSE	map_glcm_Idmn	0.922084	0.926281	0.99547
155	Scanner 3	T2w TSE	map_glszm_ZoneVariance	0.921858	0.924835	0.996782
444	Scanner 1	T1w GRE	map_glcm_DifferenceEntropy	0.921182	0.955399	0.964186
390	Scanner 1	T1w GRE	map_gldm_DependenceNonUniformity	0.921155	0.950811	0.968809
321	Scanner 2	T2w TSE	map_glszm_SizeZoneNonUniformity	0.921103	0.940261	0.979625
220	Scanner 2	T1w GRE	map_firstorder_Uniformity	0.920649	0.969975	0.949147
434	Scanner 1	T1w GRE	map_glszm_ZoneVariance	0.92036	0.950199	0.968598
192	Scanner 2	T1w GRE	map_glszm_GrayLevelNonUniformityNormalized	0.920034	0.968622	0.949838
243	Scanner 2	T1w GRE	map_glrlm_GrayLevelNonUniformityNormalized	0.919748	0.968782	0.949386
84	Scanner 3	T1w GRE	map_glcm_Idn	0.919523	0.931727	0.986902
257	Scanner 2	T1w GRE	map_glszm_SizeZoneNonUniformityNormalized	0.919435	0.957153	0.960594
429	Scanner 1	T1w GRE	map_glrlm_GrayLevelNonUniformityNormalized	0.918921	0.954916	0.962306
315	Scanner 2	T2w TSE	map_firstorder_Entropy	0.918507	0.939436	0.977721
378	Scanner 1	T1w GRE	map_glszm_GrayLevelNonUniformityNormalized	0.918487	0.956377	0.960381
295	Scanner 2	T2w TSE	map_glrlm_LongRunLowGrayLevelEmphasis	0.917912	0.952159	0.964032
136	Scanner 3	T2w TSE	map_glcm_MCC	0.916571	0.93662	0.978594
363	Scanner 2	T2w TSE	map_glcm_Idn	0.915392	0.924545	0.9901
406	Scanner 1	T1w GRE	map_firstorder_Uniformity	0.915385	0.949836	0.963729
464	Scanner 1	T1w GRE	map_glszm_LowGrayLevelZoneEmphasis	0.914692	0.948991	0.963858
432	Scanner 1	T1w GRE	map_glcm_Idm	0.914077	0.950683	0.961495
404	Scanner 1	T1w GRE	map_glcm_InverseVariance	0.913234	0.94535	0.966028
107	Scanner 3	T2w TSE	map_glcm_SumEntropy	0.912435	0.921035	0.990662
331	Scanner 2	T2w TSE	map_gldm_SmallDependenceEmphasis	0.912397	0.921586	0.990029
461	Scanner 1	T1w GRE	map_glrlm_LongRunEmphasis	0.912021	0.953795	0.956202
264	Scanner 2	T1w GRE	map_firstorder_MeanAbsoluteDeviation	0.911797	0.984854	0.925819
129	Scanner 3	T2w TSE	map_firstorder_Entropy	0.911608	0.93282	0.97726
556	Scanner 1	T2w TSE	map_gldm_DependenceEntropy	0.911535	0.940836	0.968857
339	Scanner 2	T2w TSE	map_glcm_Idm	0.911444	0.92123	0.989377
438	Scanner 1	T1w GRE	map_glrlm_ShortRunEmphasis	0.911204	0.948081	0.961104
452	Scanner 1	T1w GRE	map_glcm_MaximumProbability	0.911184	0.943803	0.965439
125	Scanner 3	T2w TSE	map_glcm_InverseVariance	0.911134	0.936577	0.972834
426	Scanner 1	T1w GRE	map_ngtdm_Coarseness	0.911021	0.918412	0.991952
165	Scanner 3	T2w TSE	map_glcm_DifferenceEntropy	0.91102	0.926976	0.982788
202	Scanner 2	T1w GRE	map_glrlm_LongRunLowGrayLevelEmphasis	0.910832	0.97128	0.937765
387	Scanner 1	T1w GRE	map_gldm_LargeDependenceEmphasis	0.910099	0.948579	0.959435
415	Scanner 1	T1w GRE	map_glcm_MCC	0.907876	0.946515	0.959178
451	Scanner 1	T1w GRE	map_glrlm_RunPercentage	0.907757	0.946485	0.959083
479	Scanner 1	T2w TSE	map_glcm_SumEntropy	0.907718	0.928832	0.977268
123	Scanner 3	T2w TSE	map_glrlm_LowGrayLevelRunEmphasis	0.906915	0.929266	0.975948
382	Scanner 1	T1w GRE	map_glszm_ZonePercentage	0.906714	0.943976	0.960526
330	Scanner 2	T2w TSE	map_glszm_LargeAreaLowGrayLevelEmphasis	0.906247	0.921882	0.98304
173	Scanner 3	T2w TSE	map_glcm_MaximumProbability	0.906138	0.908963	0.996893
360	Scanner 2	T2w TSE	map_glcm_Id	0.905794	0.91712	0.98765
248	Scanner 2	T1w GRE	map_glszm_ZoneVariance	0.905556	0.977958	0.925967
349	Scanner 2	T2w TSE	map_gldm_DependenceNonUniformityNormalized	0.904538	0.908996	0.995095
422	Scanner 1	T1w GRE	map_glrlm_RunEntropy	0.904369	0.948553	0.95342
453	Scanner 1	T1w GRE	map_glcm_Id	0.904342	0.944869	0.957108
351	Scanner 2	T2w TSE	map_glcm_DifferenceEntropy	0.904049	0.929291	0.972837
99	Scanner 3	T2w TSE	map_glszm_GrayLevelNonUniformityNormalized	0.903857	0.935741	0.965926
408	Scanner 1	T1w GRE	map_firstorder_Entropy	0.903829	0.944782	0.956653
379	Scanner 1	T1w GRE	map_glszm_SmallAreaEmphasis	0.903713	0.939365	0.962046
105	Scanner 3	T2w TSE	map_glrlm_GrayLevelNonUniformity	0.903522	0.929557	0.971992
190	Scanner 2	T1w GRE	map_glszm_LargeAreaEmphasis	0.903385	0.983462	0.918577
437	Scanner 1	T1w GRE	map_glrlm_RunVariance	0.902025	0.946113	0.9534
431	Scanner 1	T1w GRE	map_gldm_GrayLevelNonUniformity	0.900861	0.944242	0.954057
286	Scanner 2	T2w TSE	map_glszm_SmallAreaEmphasis	0.898968	0.912572	0.985093
111	Scanner 3	T2w TSE	map_gldm_DependenceNonUniformity	0.898362	0.922128	0.974227
163	Scanner 3	T2w TSE	map_gldm_DependenceNonUniformityNormalized	0.898362	0.922128	0.974227
276	Scanner 2	T1w GRE	map_gldm_LargeDependenceLowGrayLevelEmphasis	0.897782	0.974757	0.921031
519	Scanner 1	T2w TSE	map_ngtdm_Coarseness	0.897628	0.909097	0.987385
122	Scanner 3	T2w TSE	map_gldm_LowGrayLevelEmphasis	0.897612	0.918595	0.977158
391	Scanner 1	T1w GRE	map_glrlm_RunLengthNonUniformityNormalized	0.897047	0.937337	0.957017
224	Scanner 2	T1w GRE	map_firstorder_RobustMeanAbsoluteDeviation	0.896884	0.982682	0.912691
414	Scanner 1	T1w GRE	map_glszm_SizeZoneNonUniformity	0.896779	0.934339	0.959801
18	Scanner 3	T1w GRE	map_gldm_DependenceNonUniformity	0.895803	0.929019	0.964246
138	Scanner 3	T2w TSE	map_glrlm_ShortRunLowGrayLevelEmphasis	0.894218	0.925548	0.96615
116	Scanner 3	T2w TSE	map_glcm_Imc1	0.893146	0.91823	0.972682
423	Scanner 1	T1w GRE	map_glszm_LargeAreaLowGrayLevelEmphasis	0.892745	0.932632	0.957231
209	Scanner 2	T1w GRE	map_glcm_Imc1	0.892347	0.95957	0.929945
384	Scanner 1	T1w GRE	map_glrlm_GrayLevelNonUniformity	0.892324	0.942528	0.946735
424	Scanner 1	T1w GRE	map_gldm_SmallDependenceEmphasis	0.892175	0.934282	0.954931
311	Scanner 2	T2w TSE	map_glcm_InverseVariance	0.890862	0.904078	0.985382
350	Scanner 2	T2w TSE	map_glszm_SizeZoneNonUniformityNormalized	0.890597	0.9024	0.986921
8	Scanner 3	T1w GRE	map_glcm_Correlation	0.890376	0.928884	0.958543
547	Scanner 1	T2w TSE	map_glcm_JointAverage	0.888479	0.929606	0.955759
470	Scanner 1	T2w TSE	map_glcm_SumAverage	0.888479	0.929606	0.955759
369	Scanner 2	T2w TSE	map_gldm_LargeDependenceLowGrayLevelEmphasis	0.886654	0.923386	0.96022
255	Scanner 2	T1w GRE	map_glcm_DifferenceVariance	0.886455	0.994305	0.891532
210	Scanner 2	T1w GRE	map_glcm_Imc2	0.885986	0.95997	0.922931
64	Scanner 3	T1w GRE	map_glszm_LargeAreaHighGrayLevelEmphasis	0.884329	0.911594	0.970091
456	Scanner 1	T1w GRE	map_glcm_Idn	0.884019	0.910135	0.971305
230	Scanner 2	T1w GRE	map_firstorder_InterquartileRange	0.883857	0.983728	0.898477
493	Scanner 1	T2w TSE	map_glcm_DifferenceAverage	0.882778	0.912275	0.967667
104	Scanner 3	T2w TSE	map_glszm_SmallAreaLowGrayLevelEmphasis	0.882482	0.892496	0.988779
229	Scanner 2	T1w GRE	map_glcm_MCC	0.881719	0.955277	0.922999
395	Scanner 1	T1w GRE	map_glcm_Imc1	0.880369	0.933433	0.943152
121	Scanner 3	T2w TSE	map_glcm_DifferenceAverage	0.879106	0.919083	0.956502
143	Scanner 3	T2w TSE	map_glrlm_RunEntropy	0.874762	0.925669	0.945005
96	Scanner 3	T2w TSE	map_ngtdm_Busyness	0.874573	0.899173	0.972642
282	Scanner 2	T2w TSE	map_ngtdm_Busyness	0.874324	0.933271	0.936838
388	Scanner 1	T1w GRE	map_glrlm_LongRunLowGrayLevelEmphasis	0.873338	0.91734	0.952032
417	Scanner 1	T1w GRE	map_glrlm_ShortRunLowGrayLevelEmphasis	0.872217	0.912063	0.956312
402	Scanner 1	T1w GRE	map_glrlm_LowGrayLevelRunEmphasis	0.871889	0.912769	0.955213
175	Scanner 3	T2w TSE	map_glcm_JointAverage	0.867572	0.903433	0.960306
98	Scanner 3	T2w TSE	map_glcm_SumAverage	0.867572	0.903433	0.960306
443	Scanner 1	T1w GRE	map_glszm_SizeZoneNonUniformityNormalized	0.867296	0.915935	0.946896
50	Scanner 3	T1w GRE	map_glrlm_RunEntropy	0.866965	0.915	0.947503
383	Scanner 1	T1w GRE	map_glszm_SmallAreaLowGrayLevelEmphasis	0.866932	0.909998	0.952674
254	Scanner 2	T1w GRE	map_glcm_Contrast	0.862915	0.99298	0.869015
194	Scanner 2	T1w GRE	map_glcm_Correlation	0.862099	0.93353	0.923483
179	Scanner 3	T2w TSE	map_glszm_ZoneEntropy	0.860644	0.893227	0.963521
439	Scanner 1	T1w GRE	map_gldm_DependenceVariance	0.856486	0.91129	0.93986
134	Scanner 3	T2w TSE	map_firstorder_Range	0.856435	0.91806	0.932874
447	Scanner 1	T1w GRE	map_glcm_Idmn	0.856215	0.890268	0.961749
147	Scanner 3	T2w TSE	map_ngtdm_Coarseness	0.854762	0.888676	0.961838
48	Scanner 3	T1w GRE	map_glrlm_RunLengthNonUniformity	0.853696	0.905447	0.942845
518	Scanner 1	T2w TSE	map_glszm_GrayLevelNonUniformity	0.852378	0.895616	0.951722
476	Scanner 1	T2w TSE	map_glszm_SmallAreaLowGrayLevelEmphasis	0.85176	0.872073	0.976707
237	Scanner 2	T1w GRE	map_glszm_LargeAreaLowGrayLevelEmphasis	0.849695	0.973159	0.87313
307	Scanner 2	T2w TSE	map_glcm_DifferenceAverage	0.847456	0.87136	0.972567
287	Scanner 2	T2w TSE	map_glcm_Correlation	0.847312	0.872246	0.971414
401	Scanner 1	T1w GRE	map_gldm_LowGrayLevelEmphasis	0.846277	0.889823	0.951062
250	Scanner 2	T1w GRE	map_glszm_LargeAreaHighGrayLevelEmphasis	0.8461	0.969497	0.87272
160	Scanner 3	T2w TSE	map_gldm_DependenceVariance	0.845937	0.854047	0.990504
199	Scanner 2	T1w GRE	map_glcm_Autocorrelation	0.845887	0.993962	0.851025
279	Scanner 2	T1w GRE	map_ngtdm_Strength	0.845103	0.972035	0.869415
86	Scanner 3	T1w GRE	map_glszm_ZoneEntropy	0.844833	0.910127	0.928258
206	Scanner 2	T1w GRE	map_glszm_HighGrayLevelZoneEmphasis	0.842385	0.99518	0.846465
274	Scanner 2	T1w GRE	map_ngtdm_Complexity	0.841871	0.997777	0.843747
509	Scanner 1	T2w TSE	map_firstorder_InterquartileRange	0.841441	0.897693	0.937338
462	Scanner 1	T1w GRE	map_gldm_LargeDependenceLowGrayLevelEmphasis	0.84129	0.885725	0.949833
226	Scanner 2	T1w GRE	map_glszm_SmallAreaHighGrayLevelEmphasis	0.839961	0.995831	0.843477
247	Scanner 2	T1w GRE	map_gldm_LargeDependenceHighGrayLevelEmphasis	0.839019	0.982209	0.854216
442	Scanner 1	T1w GRE	map_gldm_DependenceNonUniformityNormalized	0.836326	0.897151	0.932202
389	Scanner 1	T1w GRE	map_gldm_SmallDependenceLowGrayLevelEmphasis	0.836314	0.866754	0.964879
503	Scanner 1	T2w TSE	map_firstorder_RobustMeanAbsoluteDeviation	0.836021	0.892052	0.937189
235	Scanner 2	T1w GRE	map_glrlm_LongRunHighGrayLevelEmphasis	0.835994	0.993589	0.841389
195	Scanner 2	T1w GRE	map_glrlm_HighGrayLevelRunEmphasis	0.834933	0.994694	0.839388
543	Scanner 1	T2w TSE	map_firstorder_MeanAbsoluteDeviation	0.834519	0.886447	0.94142
225	Scanner 2	T1w GRE	map_glrlm_ShortRunHighGrayLevelEmphasis	0.834464	0.994929	0.838718
506	Scanner 1	T2w TSE	map_firstorder_Range	0.833877	0.879096	0.948562
213	Scanner 2	T1w GRE	map_gldm_HighGrayLevelEmphasis	0.832712	0.994508	0.837311
361	Scanner 2	T2w TSE	map_glcm_JointAverage	0.829432	0.865223	0.958634
284	Scanner 2	T2w TSE	map_glcm_SumAverage	0.829432	0.865223	0.958634
242	Scanner 2	T1w GRE	map_gldm_SmallDependenceHighGrayLevelEmphasis	0.827129	0.996118	0.830352
320	Scanner 2	T2w TSE	map_firstorder_Range	0.824055	0.866954	0.950517
400	Scanner 1	T1w GRE	map_glcm_DifferenceAverage	0.823847	0.882924	0.933089
120	Scanner 3	T2w TSE	map_gldm_HighGrayLevelEmphasis	0.820219	0.883257	0.92863
132	Scanner 3	T2w TSE	map_glrlm_ShortRunHighGrayLevelEmphasis	0.819715	0.885877	0.925314
102	Scanner 3	T2w TSE	map_glrlm_HighGrayLevelRunEmphasis	0.819227	0.883993	0.926735
375	Scanner 1	T1w GRE	map_ngtdm_Busyness	0.818533	0.870517	0.940284
106	Scanner 3	T2w TSE	map_glcm_Autocorrelation	0.814537	0.875102	0.930791
149	Scanner 3	T2w TSE	map_gldm_SmallDependenceHighGrayLevelEmphasis	0.814519	0.889498	0.915707
113	Scanner 3	T2w TSE	map_glszm_HighGrayLevelZoneEmphasis	0.814474	0.885391	0.919903
29	Scanner 3	T1w GRE	map_gldm_LowGrayLevelEmphasis	0.814388	0.88841	0.91668
317	Scanner 2	T2w TSE	map_firstorder_RobustMeanAbsoluteDeviation	0.814034	0.847442	0.960578
142	Scanner 3	T2w TSE	map_glrlm_LongRunHighGrayLevelEmphasis	0.812674	0.876419	0.927266
45	Scanner 3	T1w GRE	map_glrlm_ShortRunLowGrayLevelEmphasis	0.81211	0.855944	0.948788
357	Scanner 2	T2w TSE	map_firstorder_MeanAbsoluteDeviation	0.812022	0.848557	0.956944
133	Scanner 3	T2w TSE	map_glszm_SmallAreaHighGrayLevelEmphasis	0.8116	0.889798	0.912117
55	Scanner 3	T1w GRE	map_glcm_JointEnergy	0.808129	0.895174	0.902762
526	Scanner 1	T2w TSE	map_gldm_LargeDependenceHighGrayLevelEmphasis	0.807032	0.886108	0.910761
171	Scanner 3	T2w TSE	map_firstorder_MeanAbsoluteDeviation	0.806102	0.865296	0.931591
30	Scanner 3	T1w GRE	map_glrlm_LowGrayLevelRunEmphasis	0.804054	0.88125	0.912401
37	Scanner 3	T1w GRE	map_glcm_JointEntropy	0.803492	0.88729	0.905558
80	Scanner 3	T1w GRE	map_glcm_MaximumProbability	0.802617	0.885972	0.905917
249	Scanner 2	T1w GRE	map_glszm_GrayLevelVariance	0.80112	0.99342	0.806427
14	Scanner 3	T1w GRE	map_glcm_SumEntropy	0.800743	0.885487	0.904296
549	Scanner 1	T2w TSE	map_glcm_Idn	0.797686	0.865581	0.921562
271	Scanner 2	T1w GRE	map_glrlm_GrayLevelVariance	0.797279	0.993555	0.802451
211	Scanner 2	T1w GRE	map_gldm_GrayLevelVariance	0.79571	0.993558	0.800869
221	Scanner 2	T1w GRE	map_firstorder_Variance	0.795651	0.993475	0.800877
323	Scanner 2	T2w TSE	map_firstorder_InterquartileRange	0.79547	0.831456	0.956719
181	Scanner 3	T2w TSE	map_ngtdm_Complexity	0.795228	0.878574	0.905135
380	Scanner 1	T1w GRE	map_glcm_Correlation	0.793119	0.866532	0.91528
161	Scanner 3	T2w TSE	map_glcm_Contrast	0.792004	0.8616	0.919225
533	Scanner 1	T2w TSE	map_glcm_Contrast	0.791448	0.823915	0.960595
208	Scanner 2	T1w GRE	map_glcm_SumSquares	0.790849	0.993099	0.796344
310	Scanner 2	T2w TSE	map_firstorder_Skewness	0.789502	0.823061	0.959227
413	Scanner 1	T1w GRE	map_firstorder_Range	0.785464	0.869885	0.902952
514	Scanner 1	T2w TSE	map_glrlm_LongRunHighGrayLevelEmphasis	0.785389	0.858952	0.914357
7	Scanner 3	T1w GRE	map_glszm_SmallAreaEmphasis	0.784931	0.893856	0.878141
553	Scanner 1	T2w TSE	map_ngtdm_Complexity	0.784798	0.821463	0.955366
72	Scanner 3	T1w GRE	map_glcm_DifferenceEntropy	0.784528	0.870072	0.901682
529	Scanner 1	T2w TSE	map_glszm_LargeAreaHighGrayLevelEmphasis	0.784113	0.863505	0.908058
478	Scanner 1	T2w TSE	map_glcm_Autocorrelation	0.783629	0.867598	0.903217
425	Scanner 1	T1w GRE	map_glszm_GrayLevelNonUniformity	0.783469	0.856275	0.914973
12	Scanner 3	T1w GRE	map_glrlm_GrayLevelNonUniformity	0.783069	0.86118	0.909298
62	Scanner 3	T1w GRE	map_glszm_ZoneVariance	0.781846	0.866043	0.90278
177	Scanner 3	T2w TSE	map_glcm_Idn	0.781805	0.804948	0.971248
65	Scanner 3	T1w GRE	map_glrlm_RunVariance	0.780858	0.869815	0.897729
492	Scanner 1	T2w TSE	map_gldm_HighGrayLevelEmphasis	0.780604	0.853162	0.914954
496	Scanner 1	T2w TSE	map_firstorder_Skewness	0.779538	0.805437	0.967845
474	Scanner 1	T2w TSE	map_glrlm_HighGrayLevelRunEmphasis	0.7793	0.851453	0.915259
92	Scanner 3	T1w GRE	map_glszm_LowGrayLevelZoneEmphasis	0.777954	0.865004	0.899364
504	Scanner 1	T2w TSE	map_glrlm_ShortRunHighGrayLevelEmphasis	0.777531	0.849398	0.915391
71	Scanner 3	T1w GRE	map_glszm_SizeZoneNonUniformityNormalized	0.776888	0.868174	0.894853
485	Scanner 1	T2w TSE	map_glszm_HighGrayLevelZoneEmphasis	0.774705	0.845982	0.915746
137	Scanner 3	T2w TSE	map_firstorder_InterquartileRange	0.77278	0.829617	0.93149
154	Scanner 3	T2w TSE	map_gldm_LargeDependenceHighGrayLevelEmphasis	0.772775	0.827278	0.934118
89	Scanner 3	T1w GRE	map_glrlm_LongRunEmphasis	0.771966	0.866713	0.890683
90	Scanner 3	T1w GRE	map_gldm_LargeDependenceLowGrayLevelEmphasis	0.771966	0.906578	0.851516
34	Scanner 3	T1w GRE	map_firstorder_Uniformity	0.770077	0.877625	0.877456
16	Scanner 3	T1w GRE	map_glrlm_LongRunLowGrayLevelEmphasis	0.769877	0.900406	0.855033
558	Scanner 1	T2w TSE	map_ngtdm_Strength	0.769847	0.857161	0.898136
450	Scanner 1	T1w GRE	map_firstorder_MeanAbsoluteDeviation	0.769228	0.854215	0.900508
67	Scanner 3	T1w GRE	map_gldm_DependenceVariance	0.768551	0.845099	0.909421
347	Scanner 2	T2w TSE	map_glcm_Contrast	0.76813	0.802216	0.95751
410	Scanner 1	T1w GRE	map_firstorder_RobustMeanAbsoluteDeviation	0.768049	0.849809	0.903791
162	Scanner 3	T2w TSE	map_glcm_DifferenceVariance	0.767983	0.837011	0.91753
505	Scanner 1	T2w TSE	map_glszm_SmallAreaHighGrayLevelEmphasis	0.766528	0.83711	0.915684
521	Scanner 1	T2w TSE	map_gldm_SmallDependenceHighGrayLevelEmphasis	0.765599	0.836716	0.915006
454	Scanner 1	T1w GRE	map_glcm_JointAverage	0.764693	0.852075	0.897448
377	Scanner 1	T1w GRE	map_glcm_SumAverage	0.764693	0.852075	0.897448
269	Scanner 2	T1w GRE	map_glcm_ClusterTendency	0.764151	0.993184	0.769396
416	Scanner 1	T1w GRE	map_firstorder_InterquartileRange	0.760017	0.84243	0.902172
487	Scanner 1	T2w TSE	map_glcm_SumSquares	0.758954	0.814004	0.932372
131	Scanner 3	T2w TSE	map_firstorder_RobustMeanAbsoluteDeviation	0.75873	0.817457	0.928159
57	Scanner 3	T1w GRE	map_glrlm_GrayLevelNonUniformityNormalized	0.758503	0.876775	0.865105
372	Scanner 2	T2w TSE	map_ngtdm_Strength	0.756675	0.809748	0.934457
59	Scanner 3	T1w GRE	map_gldm_GrayLevelNonUniformity	0.756624	0.857771	0.882081
189	Scanner 2	T1w GRE	map_ngtdm_Busyness	0.756005	0.87599	0.863029
6	Scanner 3	T1w GRE	map_glszm_GrayLevelNonUniformityNormalized	0.753798	0.887039	0.849792
15	Scanner 3	T1w GRE	map_gldm_LargeDependenceEmphasis	0.753717	0.860774	0.875628
540	Scanner 1	T2w TSE	map_glcm_Idmn	0.747581	0.841877	0.887993
110	Scanner 3	T2w TSE	map_gldm_SmallDependenceLowGrayLevelEmphasis	0.745215	0.774371	0.962349
4	Scanner 3	T1w GRE	map_glszm_LargeAreaEmphasis	0.745043	0.855608	0.870776
299	Scanner 2	T2w TSE	map_glszm_HighGrayLevelZoneEmphasis	0.744139	0.786985	0.945557
156	Scanner 3	T2w TSE	map_glszm_GrayLevelVariance	0.743805	0.833246	0.89266
42	Scanner 3	T1w GRE	map_glszm_SizeZoneNonUniformity	0.742752	0.838674	0.885626
348	Scanner 2	T2w TSE	map_glcm_DifferenceVariance	0.74231	0.786827	0.943421
292	Scanner 2	T2w TSE	map_glcm_Autocorrelation	0.741744	0.789928	0.939002
66	Scanner 3	T1w GRE	map_glrlm_ShortRunEmphasis	0.741677	0.854863	0.867597
79	Scanner 3	T1w GRE	map_glrlm_RunPercentage	0.740729	0.853314	0.868061
36	Scanner 3	T1w GRE	map_firstorder_Entropy	0.74029	0.853533	0.867325
328	Scanner 2	T2w TSE	map_glrlm_LongRunHighGrayLevelEmphasis	0.740181	0.784575	0.943416
288	Scanner 2	T2w TSE	map_glrlm_HighGrayLevelRunEmphasis	0.739853	0.781845	0.946291
318	Scanner 2	T2w TSE	map_glrlm_ShortRunHighGrayLevelEmphasis	0.739569	0.780957	0.947003
548	Scanner 1	T2w TSE	map_glcm_ClusterTendency	0.739376	0.808396	0.914622
319	Scanner 2	T2w TSE	map_glszm_SmallAreaHighGrayLevelEmphasis	0.738858	0.780749	0.946345
340	Scanner 2	T2w TSE	map_gldm_LargeDependenceHighGrayLevelEmphasis	0.738766	0.800764	0.922576
306	Scanner 2	T2w TSE	map_gldm_HighGrayLevelEmphasis	0.738679	0.780429	0.946504
81	Scanner 3	T1w GRE	map_glcm_Id	0.737941	0.852811	0.865305
11	Scanner 3	T1w GRE	map_glszm_SmallAreaLowGrayLevelEmphasis	0.737232	0.866746	0.850575
178	Scanner 3	T2w TSE	map_glrlm_GrayLevelVariance	0.735636	0.824063	0.892694
60	Scanner 3	T1w GRE	map_glcm_Idm	0.735013	0.851439	0.863259
490	Scanner 1	T2w TSE	map_gldm_GrayLevelVariance	0.734569	0.791157	0.928475
550	Scanner 1	T2w TSE	map_glrlm_GrayLevelVariance	0.734537	0.790831	0.928816
528	Scanner 1	T2w TSE	map_glszm_GrayLevelVariance	0.733713	0.7891	0.929809
500	Scanner 1	T2w TSE	map_firstorder_Variance	0.733568	0.790359	0.928146
118	Scanner 3	T2w TSE	map_gldm_GrayLevelVariance	0.731726	0.820169	0.892165
128	Scanner 3	T2w TSE	map_firstorder_Variance	0.731023	0.817384	0.894345
335	Scanner 2	T2w TSE	map_gldm_SmallDependenceHighGrayLevelEmphasis	0.730053	0.769126	0.949199
305	Scanner 2	T2w TSE	map_firstorder_Kurtosis	0.729735	0.739661	0.98658
343	Scanner 2	T2w TSE	map_glszm_LargeAreaHighGrayLevelEmphasis	0.729091	0.796499	0.915369
301	Scanner 2	T2w TSE	map_glcm_SumSquares	0.726527	0.763414	0.951682
367	Scanner 2	T2w TSE	map_ngtdm_Complexity	0.724362	0.793626	0.912724
114	Scanner 3	T2w TSE	map_ngtdm_Contrast	0.723846	0.791245	0.914819
115	Scanner 3	T2w TSE	map_glcm_SumSquares	0.722788	0.809724	0.892635
52	Scanner 3	T1w GRE	map_gldm_SmallDependenceEmphasis	0.720433	0.844116	0.853476
186	Scanner 3	T2w TSE	map_ngtdm_Strength	0.717148	0.819067	0.875567
482	Scanner 1	T2w TSE	map_gldm_SmallDependenceLowGrayLevelEmphasis	0.7167	0.760701	0.942157
534	Scanner 1	T2w TSE	map_glcm_DifferenceVariance	0.715307	0.753268	0.949605
362	Scanner 2	T2w TSE	map_glcm_ClusterTendency	0.714357	0.751167	0.950996
10	Scanner 3	T1w GRE	map_glszm_ZonePercentage	0.712011	0.833322	0.854425
440	Scanner 1	T1w GRE	map_glcm_Contrast	0.711885	0.770548	0.923868
412	Scanner 1	T1w GRE	map_glszm_SmallAreaHighGrayLevelEmphasis	0.711786	0.796268	0.893903
342	Scanner 2	T2w TSE	map_glszm_GrayLevelVariance	0.711608	0.751462	0.946966
61	Scanner 3	T1w GRE	map_gldm_LargeDependenceHighGrayLevelEmphasis	0.711241	0.782332	0.90913
19	Scanner 3	T1w GRE	map_glrlm_RunLengthNonUniformityNormalized	0.709464	0.828029	0.856811
392	Scanner 1	T1w GRE	map_glszm_HighGrayLevelZoneEmphasis	0.708507	0.796061	0.890016
393	Scanner 1	T1w GRE	map_ngtdm_Contrast	0.707248	0.763389	0.926459
428	Scanner 1	T1w GRE	map_gldm_SmallDependenceHighGrayLevelEmphasis	0.704188	0.789685	0.891733
51	Scanner 3	T1w GRE	map_glszm_LargeAreaLowGrayLevelEmphasis	0.7012	0.881429	0.795527
207	Scanner 2	T1w GRE	map_ngtdm_Contrast	0.701044	0.966346	0.725459
364	Scanner 2	T2w TSE	map_glrlm_GrayLevelVariance	0.700913	0.737424	0.950489
411	Scanner 1	T1w GRE	map_glrlm_ShortRunHighGrayLevelEmphasis	0.700243	0.789455	0.886995
441	Scanner 1	T1w GRE	map_glcm_DifferenceVariance	0.698961	0.762198	0.917034
300	Scanner 2	T2w TSE	map_ngtdm_Contrast	0.698748	0.749358	0.932463
314	Scanner 2	T2w TSE	map_firstorder_Variance	0.698117	0.733801	0.95137
381	Scanner 1	T1w GRE	map_glrlm_HighGrayLevelRunEmphasis	0.698014	0.788352	0.885409
304	Scanner 2	T2w TSE	map_gldm_GrayLevelVariance	0.697523	0.733126	0.951437
28	Scanner 3	T1w GRE	map_glcm_DifferenceAverage	0.697296	0.81605	0.854476
399	Scanner 1	T1w GRE	map_gldm_HighGrayLevelEmphasis	0.69467	0.786014	0.883788
41	Scanner 3	T1w GRE	map_firstorder_Range	0.694144	0.788153	0.880722
385	Scanner 1	T1w GRE	map_glcm_Autocorrelation	0.691485	0.781413	0.884917
184	Scanner 3	T2w TSE	map_gldm_DependenceEntropy	0.691341	0.785543	0.88008
70	Scanner 3	T1w GRE	map_gldm_DependenceNonUniformityNormalized	0.686522	0.770452	0.891064
24	Scanner 3	T1w GRE	map_glcm_Imc2	0.686156	0.852085	0.805267
31	Scanner 3	T1w GRE	map_firstorder_Skewness	0.684526	0.71082	0.963008
465	Scanner 1	T1w GRE	map_ngtdm_Strength	0.68444	0.798714	0.856927
394	Scanner 1	T1w GRE	map_glcm_SumSquares	0.68365	0.754406	0.90621
407	Scanner 1	T1w GRE	map_firstorder_Variance	0.682541	0.759403	0.898786
397	Scanner 1	T1w GRE	map_gldm_GrayLevelVariance	0.682038	0.758128	0.899634
457	Scanner 1	T1w GRE	map_glrlm_GrayLevelVariance	0.680871	0.757852	0.898421
421	Scanner 1	T1w GRE	map_glrlm_LongRunHighGrayLevelEmphasis	0.680325	0.779064	0.873259
212	Scanner 2	T1w GRE	map_firstorder_Kurtosis	0.679127	0.709044	0.957807
168	Scanner 3	T2w TSE	map_glcm_Idmn	0.677021	0.70534	0.95985
435	Scanner 1	T1w GRE	map_glszm_GrayLevelVariance	0.676432	0.756391	0.894289
176	Scanner 3	T2w TSE	map_glcm_ClusterTendency	0.675859	0.775421	0.871602
157	Scanner 3	T2w TSE	map_glszm_LargeAreaHighGrayLevelEmphasis	0.673309	0.759677	0.88631
455	Scanner 1	T1w GRE	map_glcm_ClusterTendency	0.670614	0.74675	0.898044
460	Scanner 1	T1w GRE	map_ngtdm_Complexity	0.667625	0.725238	0.92056
473	Scanner 1	T2w TSE	map_glcm_Correlation	0.665858	0.811076	0.820957
49	Scanner 3	T1w GRE	map_glrlm_LongRunHighGrayLevelEmphasis	0.665523	0.752631	0.884261
82	Scanner 3	T1w GRE	map_glcm_JointAverage	0.665459	0.750345	0.88687
5	Scanner 3	T1w GRE	map_glcm_SumAverage	0.665459	0.750345	0.88687
69	Scanner 3	T1w GRE	map_glcm_DifferenceVariance	0.665237	0.749275	0.887841
124	Scanner 3	T2w TSE	map_firstorder_Skewness	0.663657	0.723997	0.916656
486	Scanner 1	T2w TSE	map_ngtdm_Contrast	0.663488	0.692401	0.958243
44	Scanner 3	T1w GRE	map_firstorder_InterquartileRange	0.65651	0.784993	0.836325
43	Scanner 3	T1w GRE	map_glcm_MCC	0.651014	0.805989	0.807721
78	Scanner 3	T1w GRE	map_firstorder_MeanAbsoluteDeviation	0.646318	0.769186	0.840262
38	Scanner 3	T1w GRE	map_firstorder_RobustMeanAbsoluteDeviation	0.634043	0.765808	0.82794
68	Scanner 3	T1w GRE	map_glcm_Contrast	0.633442	0.744472	0.850861
32	Scanner 3	T1w GRE	map_glcm_InverseVariance	0.624952	0.681264	0.917341
433	Scanner 1	T1w GRE	map_gldm_LargeDependenceHighGrayLevelEmphasis	0.6177	0.740052	0.834671
491	Scanner 1	T2w TSE	map_firstorder_Kurtosis	0.61445	0.703226	0.873759
26	Scanner 3	T1w GRE	map_firstorder_Kurtosis	0.607388	0.608307	0.99849
273	Scanner 2	T1w GRE	map_glcm_ClusterShade	0.606681	0.997006	0.608503
20	Scanner 3	T1w GRE	map_glszm_HighGrayLevelZoneEmphasis	0.606519	0.695545	0.872004
63	Scanner 3	T1w GRE	map_glszm_GrayLevelVariance	0.605644	0.70715	0.856457
88	Scanner 3	T1w GRE	map_ngtdm_Complexity	0.6034	0.706671	0.853862
13	Scanner 3	T1w GRE	map_glcm_Autocorrelation	0.601171	0.690738	0.870331
9	Scanner 3	T1w GRE	map_glrlm_HighGrayLevelRunEmphasis	0.598997	0.689581	0.868639
27	Scanner 3	T1w GRE	map_gldm_HighGrayLevelEmphasis	0.598415	0.689506	0.86789
83	Scanner 3	T1w GRE	map_glcm_ClusterTendency	0.591114	0.70786	0.835072
35	Scanner 3	T1w GRE	map_firstorder_Variance	0.590115	0.70486	0.837208
22	Scanner 3	T1w GRE	map_glcm_SumSquares	0.58902	0.705116	0.835352
101	Scanner 3	T2w TSE	map_glcm_Correlation	0.587269	0.70213	0.836411
85	Scanner 3	T1w GRE	map_glrlm_GrayLevelVariance	0.586055	0.698865	0.838582
39	Scanner 3	T1w GRE	map_glrlm_ShortRunHighGrayLevelEmphasis	0.585966	0.679412	0.862461
25	Scanner 3	T1w GRE	map_gldm_GrayLevelVariance	0.58474	0.701607	0.83343
23	Scanner 3	T1w GRE	map_glcm_Imc1	0.58289	0.74966	0.777539
40	Scanner 3	T1w GRE	map_glszm_SmallAreaHighGrayLevelEmphasis	0.581604	0.687636	0.845803
552	Scanner 1	T2w TSE	map_glcm_ClusterShade	0.580383	0.598986	0.968942
21	Scanner 3	T1w GRE	map_ngtdm_Contrast	0.579339	0.701314	0.826078
403	Scanner 1	T1w GRE	map_firstorder_Skewness	0.568096	0.577859	0.983106
436	Scanner 1	T1w GRE	map_glszm_LargeAreaHighGrayLevelEmphasis	0.565079	0.685089	0.824826
180	Scanner 3	T2w TSE	map_glcm_ClusterShade	0.561651	0.714218	0.786386
54	Scanner 3	T1w GRE	map_ngtdm_Coarseness	0.557116	1	0.557116
217	Scanner 2	T1w GRE	map_firstorder_Skewness	0.552663	0.592629	0.932561
93	Scanner 3	T1w GRE	map_ngtdm_Strength	0.541206	0.655469	0.825677
146	Scanner 3	T2w TSE	map_glszm_GrayLevelNonUniformity	0.53706	0.72078	0.745109
56	Scanner 3	T1w GRE	map_gldm_SmallDependenceHighGrayLevelEmphasis	0.536153	0.647648	0.827847
466	Scanner 1	T2w TSE	map_glcm_ClusterProminence	0.519581	0.572456	0.907635
87	Scanner 3	T1w GRE	map_glcm_ClusterShade	0.519506	0.800498	0.648978
3	Scanner 3	T1w GRE	map_ngtdm_Busyness	0.513136	0.649615	0.789908
373	Scanner 1	T1w GRE	map_glcm_ClusterProminence	0.487373	0.530053	0.919481
94	Scanner 3	T2w TSE	map_glcm_ClusterProminence	0.476911	0.542597	0.878941
1	Scanner 3	T1w GRE	map_glcm_ClusterProminence	0.446958	0.626515	0.713403
280	Scanner 2	T2w TSE	map_glcm_ClusterProminence	0.439445	0.457537	0.960457
119	Scanner 3	T2w TSE	map_firstorder_Kurtosis	0.385084	0.442337	0.870566
366	Scanner 2	T2w TSE	map_glcm_ClusterShade	0.375761	0.430506	0.872835
187	Scanner 2	T1w GRE	map_glcm_ClusterProminence	0.321877	0.998219	0.322452
459	Scanner 1	T1w GRE	map_glcm_ClusterShade	0.320636	0.347879	0.921688
398	Scanner 1	T1w GRE	map_firstorder_Kurtosis	0.311154	0.340347	0.914227
559
560
561
562
563
564
565
566
567
568
569
570
571
572
573
574
575
576
577
578
579
580
581
582
583
584
585
586
587
588
589
590
591
592
593
594
595
596
597
598
599
600
601
602
603
604
605
606
607
608
609
610
611
612
613
614
615
616
617
618
619
620
621
622
623
624
625
626
627
628
629
630
631
632
633
634
635
636
637
638
639
640
641
642
643
644
645
646
647
648
649
650
651
652
653
654
655
656
657
658
659
660
661
662
663
664
665
666
667
668
669
670
671
672
673
674
675
676
677
678
679
680
681
682
683
684
685
686
687
688
689
690
691
692
693
694
695
696
697
698
699
700
701
702
703
704
705
706
707
708
709
710
711
712
713
714
715
716
717
718
719
720
721
722
723
724
725
726
727
728
729
730
731
732
733
734
735
736
737
738
739
740
741
742
743
744
745
746
747
748
749
750
751
752
753
754
755
756
757
758
759
760
761
762
763
764
765
766
767
768
769
770
771
772
773
774
775
776
777
778
779
780
781
782
783
784
785
786
787
788
789
790
791
792
793
794
795
796
797
798
799
800
801
802
803
804
805
806
807
808
809
810
811
812
813
814
815
816
817
818
819
820
821
822
823
824
825
826
827
828
829
830
831
832
833
834
835
836
837
838
839
840
841
842
843
844
845
846
847
848
849
850
851
852
853
854
855
856
857
858
859
860
861
862
863
864
865
866
867
868
869
870
871
872
873
874
875
876
877
878
879
880
881
882
883
884
885
886
887
888
889
890
891
892
893
894
895
896
897
898
899
900
901
902
903
904
905
906
907
908
909
910
911
912
913
914
915
916
917
918
919
920
921
922
923
924
925
926
927
928
929
930
931
932
933
934
935
936
937
938
939
940
941
942
943
944
945
946
947
948
949
950
951
952
953
954
955
956
957
958
959
960
961
962
963
964
965
966
967
968
969
970
971
972
973
974
975
976
977
978
979
980
981
982
983
984
985
986
987
988
989
990
991
992
993
994
995
996
997
998
999
1000
