# Supplementary material for: The role of parametric feature maps to correct different volume of interest sizes: an in vivo liver MRI study
Source: Eur Radiol Exp. 2023 Sep 6;7:48. doi: 10.1186/s41747-023-00362-9 (PMC10480134; doi:10.1186/s41747-023-00362-9)
Supplement: Supplementary file 10 — Additional file 10. Overview of grayscale behavior of the feature maps. [file 41747_2023_362_MOESM10_ESM.xlsx]

## Sheet: GREYSCALE STATISTICS remaps
case	scanner	sequence	min_5	max_5	range_5	min_10	max_10	range_10	min_15	max_15	range_15
7	Scanner 1 [3T]	T1w GRE	567.062	600.078	33.0156	536.329	569.841	33.5117	544.481	582.231	37.7499
21	Scanner 1 [3T]	T1w GRE	358.254	396.587	38.3333	346.667	384.23	37.5625	329.097	374.121	45.0239
24	Scanner 1 [3T]	T1w GRE	383.712	401.25	17.5385	373.697	393.818	20.1213	370.518	392.558	22.04
6	Scanner 1 [3T]	T1w GRE	455.508	476.339	20.8305	422.804	457.165	34.3609	392.449	436.806	44.3565
3	Scanner 1 [3T]	T1w GRE	397.188	432.766	35.5781	350.416	404.941	54.5245	353.02	405.386	52.3656
11	Scanner 1 [3T]	T1w GRE	341.931	383.625	41.6944	347.807	402.706	54.8991	352.749	424.96	72.2109
19	Scanner 1 [3T]	T1w GRE	419.308	454.323	35.0154	415.15	453.857	38.7076	419.682	461.162	41.4801
14	Scanner 1 [3T]	T1w GRE	396.733	428.133	31.4	385.119	422.61	37.4908	369.284	408.814	39.5296
17	Scanner 1 [3T]	T1w GRE	420.387	459.306	38.9194	411.807	454.289	42.4822	400.301	448.293	47.9917
5	Scanner 1 [3T]	T1w GRE	404.557	452.197	47.6393	426.941	502.59	75.6482	427.089	500.402	73.3122
2	Scanner 1 [3T]	T1w GRE	385.803	418.885	33.082	375.046	411.554	36.5075	352.44	396.296	43.856
23	Scanner 1 [3T]	T1w GRE	282.698	302.587	19.8889	279.401	306.06	26.6594	269.028	308.25	39.2218
4	Scanner 1 [3T]	T1w GRE	325.377	360.197	34.8197	318.546	371.503	52.9578	328.205	381.884	53.6792
1	Scanner 1 [3T]	T1w GRE	353.484	398.371	44.8871	358.183	399.109	40.9263	360.331	419.874	59.5431
13	Scanner 1 [3T]	T1w GRE	299.067	321.2	22.1333	281.146	313.712	32.5662	275.553	315.707	40.154
16	Scanner 1 [3T]	T1w GRE	358.883	402.55	43.6667	315.782	353.57	37.7883	292.46	332.691	40.231
22	Scanner 1 [3T]	T1w GRE	214.393	245.344	30.9508	214.41	245.501	31.0908	209.184	244.536	35.3524
25	Scanner 1 [3T]	T1w GRE	345.547	380.703	35.1562	344.005	379.873	35.8677	346.013	385.042	39.029
20	Scanner 1 [3T]	T1w GRE	407.344	442.066	34.7213	404.702	440.834	36.1321	415.626	454.554	38.9281
9	Scanner 1 [3T]	T1w GRE	544.935	574.258	29.3226	495.166	563.713	68.5467	483.306	542.664	59.3571
12	Scanner 1 [3T]	T1w GRE	327.8	351.783	23.9833	322.691	350.805	28.1143	329.755	360.101	30.3459
15	Scanner 1 [3T]	T1w GRE	398.873	445.582	46.7091	387.36	435.097	47.7367	388.493	444.809	56.3153
10	Scanner 1 [3T]	T1w GRE	445.917	482.467	36.55	429.856	477.954	48.0981	416.486	479.386	62.9004
8	Scanner 1 [3T]	T1w GRE	404.934	431.279	26.3443	393.946	434.122	40.1759	394.292	446.9	52.6082
18	Scanner 1 [3T]	T1w GRE	368.117	407.083	38.9667	350.799	400.386	49.5871	346.137	406.318	60.1803
7	Scanner 1 [3T]	T2w TSE	366.985	415.154	48.1692	359.77	444.228	84.4583	338.408	409.525	71.1163
21	Scanner 1 [3T]	T2w TSE	165.277	230.369	65.0923	161.461	240.554	79.0929	172.81	255.486	82.6761
24	Scanner 1 [3T]	T2w TSE	142.667	200.567	57.9	137.297	190.929	53.6319	135.766	192.078	56.3121
6	Scanner 1 [3T]	T2w TSE	224.333	286.683	62.3492	242.535	327.852	85.3169	240.378	337.278	96.9005
3	Scanner 1 [3T]	T2w TSE	190.938	260.554	69.6154	191.724	298.761	107.037	191.364	297.008	105.644
11	Scanner 1 [3T]	T2w TSE	210.721	275.049	64.3279	188.028	269.404	81.3756	194.156	264.776	70.6201
19	Scanner 1 [3T]	T2w TSE	163.129	216.484	53.3548	173.57	241.597	68.0272	174.433	247.374	72.941
14	Scanner 1 [3T]	T2w TSE	169.453	208.875	39.4219	169.247	219.413	50.1656	174.855	241.962	67.1067
17	Scanner 1 [3T]	T2w TSE	97.2787	133.23	35.9508	110.199	187.637	77.4384	109.95	192.372	82.4224
5	Scanner 1 [3T]	T2w TSE	201.597	284.258	82.6613	194.8	293.122	98.3221	196.85	315.187	118.337
2	Scanner 1 [3T]	T2w TSE	259.344	348.359	89.0156	261.949	339.052	77.1027	256.272	343.056	86.7842
23	Scanner 1 [3T]	T2w TSE	158.355	192.129	33.7742	154.609	222.432	67.8229	167.044	263.519	96.475
4	Scanner 1 [3T]	T2w TSE	188.869	266.59	77.7213	190.218	281.892	91.6745	198.758	284.154	85.3959
1	Scanner 1 [3T]	T2w TSE	272.635	390.063	117.429	272.62	390.286	117.667	279.051	403.834	124.783
13	Scanner 1 [3T]	T2w TSE	186.092	241.585	55.4923	188.987	249.819	60.8322	202.301	282.447	80.1464
16	Scanner 1 [3T]	T2w TSE	112	155.645	43.6452	112.652	163.95	51.2975	110.541	167.362	56.8202
22	Scanner 1 [3T]	T2w TSE	104.344	180.672	76.3281	100.069	157.233	57.1644	94.6752	163.086	68.4112
25	Scanner 1 [3T]	T2w TSE	110.656	162.391	51.7344	114.601	177.997	63.3953	111.829	180.521	68.6919
20	Scanner 1 [3T]	T2w TSE	208.705	271.164	62.459	216.171	276.499	60.3277	192.182	260.481	68.2992
9	Scanner 1 [3T]	T2w TSE	239.345	290.636	51.2909	245.413	320.312	74.8991	238.259	316.211	77.952
12	Scanner 1 [3T]	T2w TSE	73.6308	105.846	32.2154	76.73	109.447	32.7167	78.3554	113.837	35.4817
15	Scanner 1 [3T]	T2w TSE	149.767	232.167	82.4	178.848	273.742	94.8938	185.134	279.171	94.0377
10	Scanner 1 [3T]	T2w TSE	262.695	314.966	52.2712	263.002	337.036	74.0339	263.855	348.506	84.6507
8	Scanner 1 [3T]	T2w TSE	193.516	252.031	58.5156	229.284	302.05	72.7659	239.309	341.908	102.599
18	Scanner 1 [3T]	T2w TSE	158.483	244.767	86.2833	177.219	297.403	120.185	191.359	313.105	121.747
34	Scanner 2 [3T]	T1w GRE	1266.42	1372.53	106.108	1249.54	1365.01	115.475	1262.58	1403.88	141.3
37	Scanner 2 [3T]	T1w GRE	311.492	327.092	15.6	315.414	336.457	21.0436	310.299	335.533	25.2343
27	Scanner 2 [3T]	T1w GRE	344.581	381.605	37.0233	334.556	376.942	42.3864	307.789	356.796	49.0068
43	Scanner 2 [3T]	T1w GRE	381.047	412.109	31.0625	377.574	413.484	35.9103	379.373	420.28	40.9064
41	Scanner 2 [3T]	T1w GRE	311.315	344.989	33.6742	317.363	355.724	38.3614	299.811	351.304	51.4928
33	Scanner 2 [3T]	T1w GRE	217.725	239.42	21.6957	226.371	252.018	25.6466	230.278	265.636	35.3582
36	Scanner 2 [3T]	T1w GRE	377.027	406.311	29.2838	363.073	399.708	36.6342	360.373	402.671	42.2983
31	Scanner 2 [3T]	T1w GRE	337.36	364.86	27.5	342.06	368.99	26.9293	341.123	377.164	36.0414
39	Scanner 2 [3T]	T1w GRE	390.326	420.512	30.186	385.772	417.49	31.7188	372.926	411.199	38.2736
29	Scanner 2 [3T]	T1w GRE	306.974	331.744	24.7692	272.771	304.432	31.6612	250.454	290.644	40.1903
45	Scanner 2 [3T]	T1w GRE	295.23	322.754	27.5246	291.984	321.759	29.7748	283.754	315.578	31.824
40	Scanner 2 [3T]	T1w GRE	388.21	416.565	28.3548	409.627	444.418	34.791	405.916	447.539	41.6232
32	Scanner 2 [3T]	T1w GRE	185.222	199.667	14.4444	184.663	201.204	16.541	184.976	204.944	19.9684
35	Scanner 2 [3T]	T1w GRE	182.614	206.952	24.3373	172.1	199.813	27.7125	177.265	206.486	29.2205
30	Scanner 2 [3T]	T1w GRE	236.2	254.831	18.6308	225.435	257.538	32.1033	232.82	262.611	29.791
38	Scanner 2 [3T]	T1w GRE	321.578	344.828	23.25	316.902	348.202	31.2996	308.254	343.385	35.131
28	Scanner 2 [3T]	T1w GRE	248.016	280.413	32.3968	253.712	289.554	35.8424	257.252	294.155	36.903
44	Scanner 2 [3T]	T1w GRE	319.082	339.738	20.6557	314.856	342.211	27.3545	313.456	341.028	27.5726
42	Scanner 2 [3T]	T1w GRE	216.531	238.188	21.6562	214.623	246.115	31.4925	226.809	259.114	32.3043
34	Scanner 2 [3T]	T2w TSE	143.932	185.863	41.9315	145.24	195.124	49.8835	143.55	189.262	45.7114
37	Scanner 2 [3T]	T2w TSE	121.656	150.262	28.6066	115.203	167.879	52.6756	116.978	173.755	56.7772
27	Scanner 2 [3T]	T2w TSE	276.111	364.689	88.5778	285.268	376.292	91.0239	287.474	378.581	91.1073
43	Scanner 2 [3T]	T2w TSE	159.889	207.984	48.0952	158.938	219.112	60.1745	159.334	221.176	61.8417
41	Scanner 2 [3T]	T2w TSE	125.133	210.678	85.5444	134.758	240.638	105.88	144.01	227.879	83.8691
33	Scanner 2 [3T]	T2w TSE	136.743	176.971	40.2286	139.656	194.823	55.1667	140.62	197.918	57.2976
36	Scanner 2 [3T]	T2w TSE	207.133	286.68	79.5467	216.908	308.494	91.5853	229.854	319.619	89.7645
31	Scanner 2 [3T]	T2w TSE	206.02	243.9	37.88	206.582	275.867	69.2848	204.56	285.43	80.8701
39	Scanner 2 [3T]	T2w TSE	230.442	289.628	59.186	240.847	299.406	58.5585	239.518	307.675	68.1568
29	Scanner 2 [3T]	T2w TSE	152.208	195.736	43.5278	148.131	196.632	48.5014	146.322	213.38	67.0584
45	Scanner 2 [3T]	T2w TSE	174.377	222.393	48.0164	175.26	234.181	58.9211	165.822	223.575	57.7525
40	Scanner 2 [3T]	T2w TSE	152.917	206.567	53.65	157.722	223.298	65.5753	149.584	222.864	73.2796
32	Scanner 2 [3T]	T2w TSE	118.469	144.547	26.0781	119.912	152.897	32.9848	122.52	162.645	40.1248
35	Scanner 2 [3T]	T2w TSE	146.549	177.585	31.0366	138.748	184.855	46.1068	150.66	202.941	52.2812
30	Scanner 2 [3T]	T2w TSE	147.625	189.328	41.7031	140.925	193.571	52.6462	143.12	195.035	51.9152
38	Scanner 2 [3T]	T2w TSE	167.557	222.6	55.0429	180.341	247.192	66.8516	161.778	231.672	69.8939
28	Scanner 2 [3T]	T2w TSE	94.9167	168.708	73.7917	94.6141	180.464	85.8498	91.4906	176.97	85.4793
44	Scanner 2 [3T]	T2w TSE	153.41	204.016	50.6066	153.069	207.33	54.2613	158.897	226.692	67.7948
42	Scanner 2 [3T]	T2w TSE	300.639	343.23	42.5902	306.789	360.374	53.585	302.812	375.967	73.1557
69	Scanner 3 [1.5T]	T1w GRE	145.708	165.169	19.4615	137.369	156.622	19.2536	142.719	165.676	22.9574
85	Scanner 3 [1.5T]	T1w GRE	184.597	197.645	13.0484	186.718	200.909	14.1905	179.784	198.089	18.3057
80	Scanner 3 [1.5T]	T1w GRE	191.684	203.908	12.2237	185.383	202.534	17.1512	179.652	204.218	24.5653
83	Scanner 3 [1.5T]	T1w GRE	192.961	222.618	29.6579	188.024	218.125	30.1014	182.808	213.546	30.7388
75	Scanner 3 [1.5T]	T1w GRE	200.273	215.758	15.4848	192.202	209.319	17.1171	187.36	207.943	20.583
70	Scanner 3 [1.5T]	T1w GRE	169.233	189.033	19.8	166.681	186.001	19.3207	167.653	187.98	20.3271
78	Scanner 3 [1.5T]	T1w GRE	157.611	174.989	17.3778	151.989	174.784	22.7945	149.151	171.877	22.7269
73	Scanner 3 [1.5T]	T1w GRE	188.379	215.345	26.9655	197.495	222.028	24.5328	200.256	226.588	26.3314
68	Scanner 3 [1.5T]	T1w GRE	145.621	164.97	19.3485	147.688	165.841	18.1534	145.87	170.032	24.1623
87	Scanner 3 [1.5T]	T1w GRE	138.835	154.38	15.5443	132.58	153.643	21.0626	132.739	152.98	20.2408
82	Scanner 3 [1.5T]	T1w GRE	168.136	181.561	13.4242	156.758	180.945	24.1876	155.441	177.85	22.4092
74	Scanner 3 [1.5T]	T1w GRE	194.288	207.076	12.7879	187.767	205.637	17.87	181.68	205.288	23.6075
77	Scanner 3 [1.5T]	T1w GRE	180.306	194.452	14.1452	174.377	193.85	19.4729	172.273	193.139	20.8659
72	Scanner 3 [1.5T]	T1w GRE	134.523	143.723	9.2	130.148	141.872	11.7243	130.488	144.551	14.0623
67	Scanner 3 [1.5T]	T1w GRE	180.446	212.826	32.3804	193.122	220.126	27.0039	191.221	217.968	26.7476
86	Scanner 3 [1.5T]	T1w GRE	142.625	150.054	7.42857	141.527	154.996	13.4686	142.887	157.246	14.3585
81	Scanner 3 [1.5T]	T1w GRE	172.342	181.411	9.06849	169.129	180.92	11.7907	162.021	181.437	19.4157
84	Scanner 3 [1.5T]	T1w GRE	136.059	148.843	12.7843	137.26	149.816	12.5558	133.312	146.774	13.4625
76	Scanner 3 [1.5T]	T1w GRE	168.468	186.873	18.4051	159.352	183.778	24.4254	152.843	178.166	25.3227
71	Scanner 3 [1.5T]	T1w GRE	194.357	221.929	27.5714	188.693	219.659	30.9666	180.094	205.105	25.0113
79	Scanner 3 [1.5T]	T1w GRE	192.135	210.202	18.0674	189.82	207.62	17.8	187.811	208.252	20.4408
66	Scanner 3 [1.5T]	T1w GRE	152.43	168.462	16.0323	146.68	164.733	18.0529	143.949	170.36	26.4109
69	Scanner 3 [1.5T]	T2w TSE	83.5	105	21.5	80.1746	101.327	21.1521	80.2624	110.068	29.8051
85	Scanner 3 [1.5T]	T2w TSE	117.881	154.476	36.5952	113.85	160.831	46.9806	113.443	158.429	44.9862
80	Scanner 3 [1.5T]	T2w TSE	102.34	139.06	36.72	106.325	149.026	42.7009	109.022	151.054	42.0318
83	Scanner 3 [1.5T]	T2w TSE	76.7556	107.156	30.4	78.8507	115.144	36.2935	81.0682	123.992	42.924
75	Scanner 3 [1.5T]	T2w TSE	48.881	74.8095	25.9286	51.5111	88.7028	37.1917	51.5866	90.5657	38.9791
70	Scanner 3 [1.5T]	T2w TSE	99.1034	140.379	41.2759	106.409	145.937	39.5275	109.138	154.561	45.4226
78	Scanner 3 [1.5T]	T2w TSE	84.2727	118.382	34.1091	75.2924	117.237	41.9449	69.4181	112.845	43.4264
73	Scanner 3 [1.5T]	T2w TSE	93.9636	129.855	35.8909	93.302	141.665	48.3633	95.1383	139.696	44.5572
68	Scanner 3 [1.5T]	T2w TSE	88.0732	113.024	24.9512	84.8596	118.539	33.6798	86.7754	122.517	35.7418
87	Scanner 3 [1.5T]	T2w TSE	110.471	144.725	34.2549	104.841	147.462	42.6212	107.084	153.436	46.3517
82	Scanner 3 [1.5T]	T2w TSE	80.9535	125.14	44.186	81.6522	123.709	42.0571	79.5598	125	45.4402
74	Scanner 3 [1.5T]	T2w TSE	153.071	175.976	22.9048	145.216	180.643	35.4265	143.662	182.437	38.7748
77	Scanner 3 [1.5T]	T2w TSE	118.452	148.31	29.8571	120.967	165.716	44.7493	125.688	175.567	49.8789
72	Scanner 3 [1.5T]	T2w TSE	112.143	141.476	29.3333	111.404	146.989	35.5845	110.58	151.178	40.5976
67	Scanner 3 [1.5T]	T2w TSE	75.0175	140.018	65	78.6429	130.449	51.8061	73.0545	120.75	47.696
86	Scanner 3 [1.5T]	T2w TSE	85.0238	140.071	55.0476	88.9003	150.873	61.9723	91.0643	150.839	59.7744
81	Scanner 3 [1.5T]	T2w TSE	90.3878	111.878	21.4898	92.1522	131.925	39.7729	90.9555	127.745	36.7899
76	Scanner 3 [1.5T]	T2w TSE	77.4146	102.195	24.7805	83.1648	115.77	32.6051	81.914	116.437	34.5228
71	Scanner 3 [1.5T]	T2w TSE	70.7455	109.964	39.2182	73.9712	129.628	55.6571	73.9179	124.565	50.6472
79	Scanner 3 [1.5T]	T2w TSE	60.375	87.7857	27.4107	64.4969	104.631	40.1344	65.2671	109.857	44.5899
66	Scanner 3 [1.5T]	T2w TSE	75.7636	102.691	26.9273	80	110.992	30.9919	84.5491	119.862	35.3129
